# Supplementary material for: Metabolic Responses of Pyropia haitanensis to Dehydration-Rehydration Cycles Revealed by Metabolomics
Source: Mar Drugs. 2025 May 8;23(5):203. doi: 10.3390/md23050203 (PMC12113544; doi:10.3390/md23050203)
Supplement: Supplementary file 1 [file marinedrugs-23-00203-s001.zip]

Archive with 8 entries (8 files):
- Supplementary Figure S1.tif
- Supplementary Figure S2.tif
- Supplementary Table S1.xlsx
- Supplementary Table S2.xlsx
- Supplementary Table S3.xlsx
- Supplementary Table S4.xlsx
- Supplementary Table S5.xlsx
- Supplementary Table S6.xlsx
