# Supplementary material for: Metabolic Responses of Pyropia haitanensis to Dehydration-Rehydration Cycles Revealed by Metabolomics
Source: Mar Drugs. 2025 May 8;23(5):203. doi: 10.3390/md23050203 (PMC12113544; doi:10.3390/md23050203)
Supplement: Supplementary file 1 [file marinedrugs-23-00203-s001.zip › Supplementary Table S1.xlsx]

## Sheet: metaboAnalystInput-pos
Supplementary Table S1: Filtered positive and negative ions based on relative standard deviation (RSD) in QC samples.
Lable	QC_1	QC_2	QC_3	QC_4	QC_5	QC_6	QC_7	QC_8	QC_9	QC_10	0%_1	0%_2	0%_3	0%_4	0%_5	0%_6	30%_1	30%_2	30%_3	30%_4	30%_5	30%_6	60%_1	60%_2	60%_3	60%_4	60%_5	60%_6	90%_1	90%_2	90%_3	90%_4	90%_5	90%_6	R_1	R_2	R_3	R_4	R_5	R_6
0.03_125.9629m/z	21498	21170	21701.9	22262.5	22303.3	23038.6	24159.2	23048.8	21171.7	21018.8	14337.8	24379	25548.5	26345	24242.5	22440.9	19098.5	23760.2	23805.3	24863.8	22158.8	22426.2	29810.2	35246.7	26111.3	32234.8	30394.3	32113.8	31130.3	36869.7	33351.7	34146.5	37149	41771.3	20333	19093.5	22934	22422.2	20591.7	17762.7
0.03_126.9719m/z	88029.8	85630.9	77734.5	79955.1	88564.7	91120	86210.5	88964.4	85290.4	77070.3	48954.2	112422	98887.5	87090.5	90373.5	87631.8	80120	87774.1	76243.5	84002.1	89453	78370.4	111930	121682	80713.8	123985	124888	125135	120212	138163	125414	122731	137344	160331	86950	73076.6	95252.2	79156.9	82770	66196.6
0.03_128.9515m/z	487136	442852	479099	402074	488750	497150	478335	483055	462503	485837	427274	544462	527509	499028	467734	496810	420749	500843	484873	482587	495152	496345	529591	673836	775567	664153	648035	670339	756829	782677	724306	766731	827861	794359	473085	406423	486664	378741	430286	397175
0.03_141.9851m/z	75767.5	72774.7	73469.7	72087.1	74278.2	83032.8	76437.7	70029.7	71775	71355.8	69942.5	88530.2	88848.1	81569.7	78336.8	76990.2	71114.8	73665.9	75965.7	76396.2	74142	72458.7	100127	115721	111575	108887	110138	95322.1	106848	116537	120607	109256	125837	133268	80671.6	65824.1	77387.9	67265.3	75551.7	63310.9
0.03_158.0036m/z	410323	379628	421262	360297	395736	370833	390548	390631	395782	411336	343571	441545	429155	435494	426786	408268	346311	410248	409866	362497	394710	418834	469541	552949	567656	546987	533144	534297	629830	593003	587144	616671	709385	629830	391884	369686	392879	336893	365494	348583
0.03_165.9838m/z	131575	118619	120471	117413	128354	126626	126580	123744	115315	118210	85163.5	141591	133701	136498	130879	123686	109209	131512	129604	121784	122772	127557	150869	178348	147397	169973	184599	165101	183412	194738	193738	187753	208851	211611	116685	109790	127162	107665	108884	103443
0.03_169.9781m/z	187845	172308	182192	156726	186005	192288	186518	187069	180265	181440	154552	202620	206225	191386	184650	192440	165104	196917	182493	176441	184099	185597	206066	265390	276732	257574	251732	269142	280705	305241	286142	281830	324366	295000	186074	159293	188939	145712	167885	152939
0.03_173.9801m/z	37925.4	36355	29398.8	38522.2	40023.3	37033.4	34460.4	35181	38085.6	29957.9	12352.2	45134.5	40970.4	33287.4	37406.7	37492.3	31731.7	28537.9	31391.1	36541.1	35320.9	35162.4	49565.6	48913.1	17191.9	53499.8	51735	47646.4	38138.9	56753.7	56070.1	43504.4	52493.9	62974.2	31554.9	28733.2	38114.2	34452.7	34960.7	26956.8
0.03_180.9902m/z	48370.2	49779.7	52560.4	45461.1	51387.9	47364.4	47238.1	50684	48463.3	57932.8	52967.3	55872.1	47676.9	57444.7	57055.7	49783.9	39941.6	54522.6	51454.8	47117.7	48024.6	53345.2	58313.2	67657	96053.1	66938	66882.2	68489.8	82544.1	76829.7	77855.1	83838.8	98140.2	82742.1	43998.9	45420.9	49396.4	42380.7	45906.1	45222.8
0.03_277.0903m/z	104340	91390	95695	89560.2	99222.6	95642.6	105583	94394.1	86537.3	92465.2	92132.8	116632	110042	109360	98045.7	92630.3	84185.3	97905	100037	97553.5	93172	90292.1	113441	144409	167695	137931	131629	122451	156069	165829	161900	161854	173307	149979	108613	89608.4	107650	85504	90705	80870.9
0.04_303.8854m/z	81664	85845.8	71512.1	100606	90209.1	94445.1	91564.4	87979.5	88184.2	72196.9	55643.4	100784	101836	90198.4	84891.7	84980.1	77390.1	87959.4	79699.8	84923.3	80225.4	80916.3	132454	133699	93415.6	144027	139644	116746	112949	144525	147016	116683	125375	166981	82275.2	68753.8	87321.5	84173.4	78026	61947
0.11_124.9569m/z	36590.5	30986.9	30828.5	30585.4	34787.7	34158.9	32523.3	32962.3	31839.6	29971.2	20889.2	40645.2	36740.7	35562.6	33917.4	32595.7	28211.8	33964.2	30930.8	33222.7	34024.5	32607.3	43028.1	48634.5	31575.3	49014.1	47389.8	44818.3	47566.1	53869.6	50397.7	47619.4	55482.4	58479.6	33606.3	28861.9	35402.1	27647.6	28429.6	27247.1
0.20_186.9571m/z	541216	534229	456871	537998	537591	553411	528057	545012	547572	466125	506245	625712	584482	481824	498356	559480	475067	497839	464529	538246	558074	487094	734559	771466	796825	791397	822770	765429	730510	844839	835271	694412	829760	931701	520888	412851	548557	462015	493581	396273
0.22_158.9619m/z	1.05422e+06	1.04867e+06	933361	1.04694e+06	1.05782e+06	1.11428e+06	1.04971e+06	1.07432e+06	1.08034e+06	931322	1.00477e+06	1.23385e+06	1.16303e+06	985230	998283	1.13002e+06	948009	1.00051e+06	964144	1.07075e+06	1.10841e+06	1.00071e+06	1.44825e+06	1.53912e+06	1.63291e+06	1.59e+06	1.64381e+06	1.51686e+06	1.48742e+06	1.71195e+06	1.63984e+06	1.45216e+06	1.63581e+06	1.89681e+06	1.03317e+06	828893	1.09519e+06	924357	967847	814436
0.37_111.9848m/z	46198.1	39657.4	45566.9	37795.8	46361.4	47079.3	44952.6	45706.1	42287.5	43839.2	39266.9	48459.4	52200.3	45188.4	42947.6	45630.3	40141.7	48485.2	44646.6	43698.9	47791.2	44207	54767	66468.2	70708.9	63198	60372.1	60197.2	72875.5	76149.2	69800.2	71519.3	80116.2	72532.1	44744.8	38817.9	48962.4	36679	40583.7	37738.1
0.37_130.0085m/z	106486	97126	108897	90874.7	99830.6	100204	102235	101320	99655.6	103819	87015	115086	114083	114765	106332	104721	89947.3	107081	108898	93364	106529	107833	121114	141205	143684	133318	135330	127124	173554	158263	153528	164778	183601	165670	106277	96801.2	105703	84666.3	91264.9	93323.7
0.51_231.9168m/z	4680.77	4135.56	3181.93	6785.25	4416.51	3877.29	3857.16	5596.36	6139.49	4893.42	5768.93	6449.61	7036.44	2912.46	6539.5	6280.88	4212.35	3915.87	3859.43	4546.58	5859.18	3524.85	6671.99	7765.17	6060.44	6357.88	7101.79	7998.3	4432.11	5631.72	7376.42	3917.71	6074.91	7162.1	7083.31	3313.18	6283.11	2757.39	6966.89	4255.87
0.51_255.9402m/z	56750.9	53578.5	58825.8	44357.8	47118.6	44973.6	54683.7	52049.2	57601.2	56154.4	85909.2	80067.3	70991	78249.7	73423.4	68296.8	42017.7	57467.8	63925.2	44048	53916.3	65013.7	54702.6	66264.1	124840	70851.8	69202.1	65899.7	85079.5	69042.9	74410.3	93971.1	95350.1	79252.8	70827.7	70498.5	72274.1	57367	62022	68465.5
0.51_258.9888m/z	10842.3	7926.4	13167	11192.3	11063.1	9876.68	9123.66	12053.8	10492.7	9505.53	14552.6	13709.4	14162.3	14783.5	12318.8	17017.2	8543.11	11732.1	10752.2	10344.9	11946.8	12278.3	12209	18457.6	20317.9	14714.8	14988.6	15354.3	13531.7	15751.7	13260.6	18631.5	13175.9	16348	13787.2	15129	15596.8	9461.88	13520.3	11768.5
0.51_317.9017m/z	3590.83	3072.23	2576.05	3673.46	4211.14	5097.6	3068.28	2403.01	4612.21	3449.94	4437.01	6834.12	5347.39	3968.86	2190.8	4000.71	4323.63	3859.4	3542.77	4412.82	4376.05	4217.47	5659.99	4419.03	3779.69	4151.03	6082.24	5648.23	4736	6928.05	6086.77	6493.96	3749.68	6312.63	5236.55	4355.29	4972.39	3990.33	4263.74	2456.14
0.53_110.0612m/z	6248.79	6411.55	6896.72	6718.13	7825.67	7485.83	8490.72	6473.16	6187.79	7511.76	6154.82	8180.59	8164.41	7045.18	6954.04	5621.2	7562.25	8393.31	8454.74	6760.25	8250.11	6392.41	9089.49	10321.1	12863.3	9606.08	10072.6	8903.3	13698.8	10978.8	10251.9	11106	12215	12040.7	6497.05	6147.34	6362.89	5897.89	6163.5	6124.86
0.53_110.1745m/z	20480.2	19308.3	20570.5	21113.4	25303.9	22287.3	24034.8	23438.8	22052.2	24999.3	24018.8	25282.8	25066.2	21190.9	18758.8	19332.4	24201.9	26863.1	26947.1	19561.3	21446.4	20040.5	24951.8	27013.9	30247	22841	27635.5	24556.3	36401	30634.3	31064.7	34841.6	30691.9	30770.4	20029.4	19618.8	18424.6	16081	18925.7	18774
0.53_124.0243m/z	5555.89	5743.48	5110.7	4602.03	4909.25	5392.17	4645.37	6120.44	4874.88	4906.58	4854.74	6392.13	4800.28	4975.61	5225.38	4694.26	4753.6	6081.31	4454.57	4599.94	4538.11	4702.16	5512.43	8884.81	8914.36	6516.32	6325.01	7990.16	9123.82	8734.78	8201.84	8566.6	8671.03	9045.85	5829.93	4107.88	4878.03	4197.58	4677.63	4429.38
0.53_127.0125n	1.41357e+07	1.37015e+07	1.39428e+07	1.37883e+07	1.41638e+07	1.33588e+07	1.43848e+07	1.43602e+07	1.46842e+07	1.45216e+07	1.42391e+07	1.51417e+07	1.44056e+07	1.37525e+07	1.39922e+07	1.41352e+07	1.2378e+07	1.46151e+07	1.39206e+07	1.32224e+07	1.45151e+07	1.47172e+07	1.83597e+07	1.98665e+07	2.34593e+07	2.02562e+07	2.0812e+07	1.94469e+07	2.2689e+07	2.25253e+07	2.23097e+07	2.22677e+07	2.59918e+07	2.52709e+07	1.28148e+07	1.19089e+07	1.35824e+07	1.1804e+07	1.2153e+07	1.22564e+07
0.53_150.0285n	4.41819e+06	4.07523e+06	4.50005e+06	4.01671e+06	4.52142e+06	3.89985e+06	4.69883e+06	4.43474e+06	4.65209e+06	4.71106e+06	4.31819e+06	4.73698e+06	4.49245e+06	4.39775e+06	4.5242e+06	4.43271e+06	3.95681e+06	4.78615e+06	4.47089e+06	4.05993e+06	4.48806e+06	4.62295e+06	5.23108e+06	6.00174e+06	7.09736e+06	5.94949e+06	6.06778e+06	6.00765e+06	7.13924e+06	6.85919e+06	6.65263e+06	7.16284e+06	8.36706e+06	7.19499e+06	4.0022e+06	3.82173e+06	4.16091e+06	3.50123e+06	3.77322e+06	3.82918e+06
0.53_156.0146m/z	802362	790967	747612	867744	817431	752570	771852	791987	839180	833447	964327	882088	813781	799877	786579	797924	725705	788206	725525	751613	816633	784165	1.0831e+06	1.14204e+06	1.38683e+06	1.15407e+06	1.21348e+06	1.13044e+06	1.19248e+06	1.26135e+06	1.24757e+06	1.17643e+06	1.372e+06	1.39313e+06	734892	684690	776908	731101	731558	674529
0.53_161.0301m/z	3629.43	2933.26	3479.01	3344.64	5494.15	2913.58	5263.94	5450.13	5756.37	5514.48	4328.85	3526.14	6136.46	4858.81	4971.12	5824.4	4019.93	4696.53	5003.75	4618.3	4249.9	5006.27	2675.4	3600.34	9074.61	8529.89	7804.61	5062.11	7868.24	6271.16	8080.73	8527.57	6723.86	10675	3318.6	3038.35	4679.47	4038.58	4178.51	4797.2
0.53_182.0669m/z	5939.87	6780.21	5722.81	8726.07	5040.9	4423.84	5771.06	3055.91	6839.86	6030.06	7424.99	6582.39	3124.6	8246.4	4644.7	6551.38	3886.34	8044.7	6332.77	3010.64	4614.18	5729.73	8042.08	10343.8	9641.38	10496	8647.54	2445.05	5255.85	6538.12	8636.91	7313.46	5053.55	10771.2	5783.95	4117.55	5565.86	6107.96	5125.44	5347.41
0.53_300.8981m/z	17142.6	12571.5	12635.9	9092.26	8143.27	6696.61	8248.65	9985.5	14833.9	10494.3	10766.6	13608.2	14135.1	14970.8	12311.7	11154.9	10801.3	10463.6	14936.7	9478.63	7223.15	10382.7	12364	14057.6	27204.3	14558	10411.1	13157.3	14531.3	18307.6	16157.4	18146.1	16223.3	18497.1	14399.1	14613.5	17660	10991.3	15297.4	14946.4
0.53_342.9563m/z	7435.46	5793.59	6518.19	4173.56	3517.33	3819.13	5735.49	4823.29	6548.95	5727.46	5015.58	8081.29	6181.4	8378.17	4753.45	6137.6	4443.14	6957.85	6398.12	3069.27	4331.51	5204.79	4327.97	5791.76	16090.9	5684.6	4644.87	4721.31	10197.3	8794.6	5873.49	9487.95	8225.53	7932.28	2382.94	6105	6142.09	4173.65	5737.59	6570.63
0.53_385.8760m/z	34309.3	31044.3	25087.9	23286.2	26209.5	28245.7	35319.2	28837.3	31474	21326.6	27705.1	43241.5	39693.4	36009.9	33032.6	36239.1	32207.5	27385.9	31590.9	28359.3	31884	28590.5	35624.5	32246.9	37612.6	32554	34967.3	34465	40651.9	44534.8	39001.8	32019.4	39324.3	37317.2	41519.3	32659.2	38697.4	28351.1	34583.6	26606.8
0.53_413.8740m/z	4371.58	4745.37	4411.93	3817.12	4154.58	3697.2	3966.79	3103.54	4807.52	2149.16	4378.07	6199.55	6830.77	3386.76	4036.82	6369.93	4914.56	4017.07	3807.86	3069.37	2631.36	3420.13	7130.3	5731.27	1685	5270.65	3605.77	3818.21	4533.13	5613.2	4637.99	5223.73	4259.73	6841.8	7039.48	4862.39	5294.16	5233.45	3446.17	3961.93
0.53_545.8649n	40348	26016.5	37980.6	19496.6	22887.9	24981.7	41902	30358.7	28101.7	31235.9	40505.1	48521.4	50871.5	42592.9	41183.8	42655	33929.4	23115.4	33546.2	23102.1	26698	33366.9	30039.1	34220.3	66422.7	25156.3	32585.7	23512.7	35847.2	33433.6	34475	47522.3	35274.9	33390.7	44351.7	43024.3	44443.2	34800.2	40532.5	39611.8
0.53_66.0190m/z	35111.1	38384	38222.4	36614.1	37824.1	32415.5	36546.2	33000.1	35716.4	35440	39555.8	45291.8	39006.4	36710.6	34334.8	36206.1	31794	38737.2	32203	33662.3	35371.9	38625.7	47780.5	49604.5	55964.3	43867.2	49786.6	46265.7	65153.7	58671.6	52272.1	56771.7	61060.4	56784.5	36879.3	31827.5	36734.2	28742.6	31803	30243.1
0.53_73.5310m/z	29444.3	34376	39597.9	30146.5	33794.7	29647.9	39152.9	39666.3	41384.4	42416.8	25459.3	36289.5	37106.6	40562.1	44758.3	38904.1	30085.1	41592.3	41262.4	31074.7	37330	40826	36548.8	40973.2	44661.9	43000.5	41147.4	46467.8	59178.8	46650.9	40649.9	63488.4	70359.9	56141.2	34333.7	31782.5	33312.1	28329.6	33601.4	38216.9
0.53_74.0315m/z	4334.96	4932.21	6981.5	3750.04	4456.71	4994.74	6245.38	3689.74	5998.33	5681.3	5239.98	6188.88	6249.6	7368.67	7492.6	6115.7	4191.4	4956.41	4925.24	4341.54	5650.78	4739.85	3706.99	4890.84	3333.99	5247.6	6652.61	8163.56	10225.8	5477.69	5653.82	10886.7	10843.2	6868.21	5530.54	4137.28	5342.77	4473.61	4337.81	5964.11
0.55_110.1153m/z	185171	173218	183116	193769	209530	188624	196734	190620	191876	210365	201825	211481	201465	195317	191326	191272	170807	219871	192605	182262	189954	195320	258809	280618	279795	263511	289511	261951	310276	309653	299699	308209	342290	331476	181669	166653	184080	161472	173188	166749
0.55_110.1966m/z	101747	93385.2	98320	96793.9	110350	93524	106388	102303	101957	106468	107052	113912	109172	100582	96648.1	96329.1	99654.7	115187	108635	91057	100836	101891	124276	134596	148023	120036	134426	124452	154211	145524	146565	149615	156155	147712	97661.3	88954	92216.3	80402.9	88847.9	87798
0.55_110.5094m/z	8494.03	7774.87	9093.29	9118.67	9120.56	8277.34	8134.7	5885.14	9519.14	8712.25	5863.82	6636.11	5538.76	6682.55	7490.93	7974.71	6265.33	11857.3	5924.54	7723.23	4560.23	7461.04	9883.85	11567.1	17620.4	11318.3	14918.8	15409.1	11959.7	11712	12169.1	17391.2	22009.6	16438.2	6260.13	5969.66	7316.81	6276.7	6485.32	5634.59
0.55_130.5215m/z	6602.59	4641.7	4324.82	2165.64	5691.5	4690.09	6408.13	5055.56	5929.03	6034.57	4063.55	3401.81	1531.21	6515.32	6384.29	7055.49	4751.68	6339.37	3816.74	6035.45	6086.32	5605.99	3881.33	6798.67	6789.36	11364.7	9684.56	10618.8	11081.7	3501.33	10321.3	4672.88	11473.2	11240.1	3299.5	4786.98	3363.4	2843.18	5101.51	2849.22
0.55_131.9915n	169239	184366	157459	221403	179501	187371	161133	169048	192872	176535	216312	187691	174630	157959	154064	158944	152826	164198	148109	168459	181881	159311	293581	291965	371563	316606	314658	263706	295996	329199	347623	259822	353196	399517	146505	141497	158083	169113	154740	139139
0.55_142.0359m/z	18497.5	20476.2	15235.5	23723.1	21757.3	18426.8	21694.8	20996.4	23212.9	18315.4	11853.8	24250.6	17472.5	18456.9	17839.3	21332.1	18247.5	15215.5	15734.3	19457.4	18382.8	15796.2	27239.7	26958.2	18370.8	31523.8	26581	26984.3	25076.6	33489.8	31137.9	22665.3	28114	35391.7	17961.1	14267.9	17604.6	17938.1	15975.6	12373.3
0.55_158.0336m/z	11920.1	7775	7845.43	10775.7	13798.6	14591.6	13894.1	12360.3	15846.7	11521.6	8270.91	13327.3	14189.7	11019.4	12195.1	12121.2	5933.41	10161.3	12702.5	9997.94	8600.17	7653.07	11020.4	13805	14522.4	19845.4	16829.6	12712.8	18875.9	21668.1	23935.5	19731.6	26563.1	18723.5	12205.4	11167	15628.5	14225.3	17204.3	11668.9
0.55_224.0639m/z	23201	19395.3	21150.5	16356.6	20224	18994.4	23775.7	21649	13869.1	24377.9	10576.3	16548.4	14038.2	14317.2	15899.4	12838.7	16786.5	31748.3	24645	21027.3	21854.1	20613.6	31299	31533.5	36048.7	40811.9	34472.7	33520.7	10952.5	31841.5	37336.9	35276.9	48469.2	37605.6	13247.7	11938.7	12146.4	9273.09	8934.38	14942.5
0.55_224.1411m/z	303763	244268	310630	224503	296439	280834	299265	271759	246105	294135	118421	201979	208599	158974	204132	183794	204615	324848	277971	257500	279403	269960	355664	311627	401529	473135	444828	421152	74120.4	247761	362766	369908	276362	390545	156782	167335	176599	131144	145440	183816
0.55_246.9733n	985354	855600	1.06874e+06	754800	991334	895180	1.06798e+06	956264	911616	1.02075e+06	624195	850158	858335	771640	877537	817357	767700	1.11821e+06	1.01109e+06	861865	975354	996149	1.11409e+06	1.46207e+06	1.77518e+06	1.42623e+06	1.36993e+06	1.34892e+06	1.87157e+06	1.76171e+06	1.59599e+06	1.85141e+06	2.23273e+06	1.78219e+06	732337	740095	793290	566374	653846	763922
0.55_296.9437m/z	498858	456097	501669	431232	472840	472364	487272	480794	478048	476492	391921	468746	434779	406242	407155	415150	421903	507548	474337	439281	478737	487311	601589	668347	879941	666567	672390	626313	770591	779499	754155	761716	849590	813456	385120	369727	416152	336510	365620	367083
0.55_309.9751m/z	135716	119475	138135	109594	134662	122321	140982	124376	127168	136325	89943.5	123601	114212	109004	109161	110057	111835	149485	138464	111912	124507	128009	141984	172745	211792	179085	175117	170998	227444	213988	186989	220677	250694	202712	101414	96118.8	107353	82365.4	89603.7	97195.3
0.55_331.9566n	580159	539924	566808	542523	567491	557110	565843	551369	540831	576483	524267	557017	557290	503176	507946	502121	500618	581882	548433	517101	556578	572173	715299	794268	1.01779e+06	767727	795689	739974	906280	947584	881032	883655	1.00287e+06	958306	479206	461533	502942	423948	444948	431492
0.55_354.9733n	252085	214518	269978	194570	254278	236928	275153	241595	229498	261083	176799	237293	220481	217784	221339	210739	213093	292418	269508	215839	236131	258392	270032	336666	400594	323987	315675	303389	424666	410508	369204	421180	482377	375393	203324	192408	207167	154696	179089	189871
0.55_356.9290m/z	35144.4	36108.3	35937.3	19410.5	30837.5	20755.7	36719.7	36045	38321.6	33971.2	51394.7	67684.9	66154.6	65116.2	54656.7	58132	39840.6	31102.8	39885.8	29434.8	40044.7	31354.4	33377.7	37293.5	53058.1	31060.5	32510	33555.4	36185.3	38027.1	38461.4	37874	32548.3	51213.5	65734.6	50358.3	62710.7	41998.1	49290.7	47392.6
0.55_410.9235m/z	397916	357457	397536	349443	393634	375862	390103	380854	369266	394798	308196	363660	351551	317598	332884	328576	335934	405700	382937	351261	375166	392178	472753	539296	668190	514664	526352	487765	628733	626858	585770	602743	668007	629026	311099	291235	325231	268969	288509	294059
0.55_423.9552m/z	332275	277735	344818	263111	332330	307830	356736	321461	314216	336069	229551	301343	285790	268912	284964	273261	283663	370706	347333	289023	313941	331155	359868	435966	524705	409378	416545	413987	559531	529924	482538	548222	591583	482837	252454	252681	260793	197808	226592	245945
0.55_451.9503m/z	15956.6	18560.2	27547.9	14320	23828.8	20033.5	20076.6	21589.1	18716.8	18474.8	14771.3	21875.6	22120.4	20102	15071.8	16641.1	20743.3	25972.2	22249	17981.6	23056	18576.9	25964.3	23017.4	31162.4	20810	25004.2	22107.6	32579.3	32823.1	27179.1	31105.1	30993.1	13890.6	19514.7	15347.4	18268.9	8984.4	12082	13366.5
0.55_496.9091m/z	1.82637e+06	1.6964e+06	1.82038e+06	1.68207e+06	1.81531e+06	1.81069e+06	1.81564e+06	1.78238e+06	1.73357e+06	1.83174e+06	1.41037e+06	1.62828e+06	1.55429e+06	1.44213e+06	1.47268e+06	1.44741e+06	1.55268e+06	1.89561e+06	1.76705e+06	1.66263e+06	1.73978e+06	1.83455e+06	2.23986e+06	2.49732e+06	3.06515e+06	2.41703e+06	2.51925e+06	2.35249e+06	2.86199e+06	2.92529e+06	2.76799e+06	2.87836e+06	3.13001e+06	2.96334e+06	1.33703e+06	1.30139e+06	1.47644e+06	1.23775e+06	1.28473e+06	1.31175e+06
0.55_526.9037m/z	53061.5	56933.2	53144.4	41163.4	44936.6	54137.4	57775.2	49210	46248.9	50332.7	50523.9	52979.2	67767.9	56467.3	56249	38890.4	51193	59889.3	50334.8	49606	59863.6	52314.6	62321.1	48023.5	95684.3	51869.7	74406.5	73890.1	83926.6	76628.5	51032.3	82449.5	97355.5	66297.7	47599.8	51280	55802.9	48096.4	47074.2	42970.2
0.55_531.9192n	611902	547601	583905	558289	577177	557284	572288	570372	545481	583705	558754	644499	671835	565445	597537	588242	511906	612245	583457	544069	569451	572514	711523	826115	986125	791431	787782	792264	892620	911337	814907	847581	937940	899258	549443	509282	582003	497597	512123	503260
0.55_537.9355m/z	73317.3	56278.6	68093.2	53370.4	64086.3	61740.5	69044.4	60577.3	60775.3	67893.6	46095.2	56949.4	53010.4	55703.5	52471	50012.2	54572.1	71658.2	71395.9	58655.2	60266.9	65245.8	64235.3	88358.9	100775	75092.5	83993.7	75728.3	110200	102354	90104.9	111742	117179	91538.6	49030.9	47717.3	50082.7	40035.9	43491.4	47097.2
0.55_539.9336m/z	78075.7	63081.8	80761.3	68444.9	73135.3	75963.2	84821.4	74972.3	72960.4	85483.5	59353.3	67743	69752.5	67276.6	68103.7	60857.4	63261.1	83325.1	74327.2	64907.3	66992.5	72973.1	86183.9	94654	113932	87680.7	91918.8	96244	130486	122542	101759	131364	133347	111820	57518.3	58478.9	61183.2	42945.4	57765.1	57222.9
0.55_547.4127m/z	14964.6	9078.77	10455.1	8317.2	11889.6	9546.4	10215	8822.79	7202.56	11388.1	8147.32	20496.1	16483.6	16628.5	14590.2	14024.4	6169.07	4606.53	16075.1	9048.67	17160.6	7447.17	9480.23	17235.4	9664.72	12058.2	4661.79	8900.9	7724.92	6971.68	8822.04	8347.32	4648.76	11582.2	16304	17392.3	8641.82	13801.6	9548.34	12706.8
0.55_562.4040m/z	5499.94	7817.7	5696.66	5435.34	4813.63	9669.32	6955.72	4001.66	6179.8	4974.24	8102.65	10158.4	2570.28	13572.9	4920.55	11556.4	7464.2	7539.19	10581.3	8293.98	3054.98	8788.93	5785	8890.85	14481.8	8898.15	5395.33	3325.42	14089.2	4968.85	11979	9542.54	6119.29	4125.99	5505.76	9106.72	9194.49	7113.11	11626	8620.2
0.55_569.3956m/z	20126	23582.9	40559.3	27443.3	22721.7	30767.1	15532.2	20798.8	28763.2	31545.9	11988.2	21173.8	21172	19080.9	15296.1	13361.9	36963.1	31353.6	22598.4	13891.2	17866.4	28229.2	57114.4	33701	40194.3	15033.1	57316.6	26860.9	69336.3	43250.5	28935	53785	36646.7	41968.4	7205.1	14052.3	9555.53	7223.22	15093.7	2306.09
0.55_569.8947m/z	91113.2	80649.4	82167.8	66717.9	84165.4	67325.4	88719.7	71863.7	78963.9	86818.1	72716.9	71778.4	59521.5	71282	49667.3	70067	54757.7	90411.5	66564.6	54501.6	75879.6	81756.9	84403.8	130786	146076	122812	109190	87581	133505	144548	129971	178887	162203	148827	69151.5	58553.8	59431.4	47760.5	57654.3	68158.6
0.55_575.8852n	73616.6	61601.2	64145.5	43662.4	62464.8	63656	73244.4	77921.6	65669.6	73888.7	98948.3	107257	98134.7	98992.7	111747	110682	69982.3	80316.8	79759.9	66970.8	67870.5	74618.6	94875.9	106973	112336	74835.6	112593	70093.9	96926.9	84471.3	67683	79206.8	91271.8	102228	105189	93039.4	88225.2	81919	88697.5	62254.2
0.55_576.4051m/z	34249.6	30806	28013.5	27417.9	29388.7	30218.2	35294	26260.7	28746.2	25095.7	29689.3	38944.7	45296.8	19620.1	26008.5	24776.4	21781	30882.7	34552.7	32049.5	24301.5	16939.1	27031.7	57462	78219.5	42043.4	42884	32191.3	41615.5	28595.1	27726.8	41651.5	20926.3	44193.3	22844.9	21765.8	28566.9	25808.1	16452.2	27544.4
0.55_590.4050m/z	16318.3	21742	18465.9	14627.2	28622.3	23646.7	10947.8	13991.1	14422.2	22638.7	19536.6	21197	23352	19671	25512.8	19179.6	17232.7	30830.8	29533	20543.8	35758.7	21362.9	21647.1	26947.6	11631.6	14116	12460.7	31307.6	31827.5	20057.6	29319.3	37359	15923.9	23736.3	17883.3	16550.6	31855	18078.1	33992	13333.1
0.55_631.8840n	458333	459523	469270	377310	401269	418428	455137	450913	443396	454211	459516	523964	518667	475250	509224	501319	402156	457441	417552	398198	439728	459445	529238	593308	803392	564788	606749	559926	676284	712408	605396	671095	703797	615160	459807	437872	466495	411871	407552	387381
0.55_705.8891n	212408	180039	213662	165374	124715	162725	193140	154470	152307	151386	180039	168188	202743	166690	187115	187957	161756	187670	182099	130088	134616	171049	119821	221542	241059	164980	143728	130394	183263	162987	176909	234772	231698	188668	169000	135578	162623	149820	181195	181151
0.55_712.8624m/z	131072	135810	130872	113165	92807	136349	134667	119839	100907	101399	196224	196989	209845	205514	222538	220168	85312.8	111846	112887	128954	151023	109503	168678	187898	174531	141258	144735	156223	222437	148291	118899	121692	86975.2	168810	188741	193389	196125	171356	194684	159138
0.55_743.8547m/z	25740.6	21417.4	25960.1	23689.6	17371.2	11496.2	17409.2	21169.2	12016.8	22924	10096.5	25580.3	29620.1	28044.5	26470.1	27231.1	20761.2	20814.2	25584.1	20713.6	29621.4	34324.7	14667.4	34364.3	55575.2	38523.9	43298	41145.4	30087.8	52358.5	33455	35579.3	54274.2	36747.6	18900.4	29916.4	16966.3	19422	38124	23225.3
0.56_102.9706m/z	5739.69	6083.33	5452.07	6435	6632.6	5017.65	3598.83	4811.61	3830.11	5423.98	19934.4	17750.6	16132.3	14497.6	15973.6	16597.4	5978.75	5486.15	4822.56	8005.19	8069.55	4183.39	10026.8	7366.24	7365.36	10861.3	6282.87	6142.32	4717.19	4932.95	5333.6	3039	3662.49	8726.72	12233.8	10999.7	14642.5	13158.6	15025.9	13173.4
0.56_103.9961n	171253	175365	147799	205202	158912	185543	154891	163490	166570	157910	191205	166611	148085	141922	144300	150481	144815	154361	138216	155812	167540	160333	275293	267160	336139	279382	283522	231514	270200	294441	298858	228352	271681	325244	133362	124686	150322	163258	142357	139423
0.56_123.0408m/z	140659	122694	158550	114423	144406	131320	153395	134257	132349	150236	87533.6	122218	126993	109628	123780	121154	110010	156678	146873	126729	140436	139432	160219	204316	240997	207796	200841	198409	268982	254932	228642	252220	305369	263240	103744	104060	113431	89526	93716.4	112363
0.56_127.0250m/z	7031.29	8523.61	8002.68	11189.7	9290.01	9646.59	7218.81	7660.72	8187.32	11468.5	9649.85	9711.28	7676.55	7358.17	8103.61	7470.89	5925.96	11154.8	7236.94	11099.6	7475.64	9033.35	13851.6	14907.7	12803.3	13808.6	18276.9	12733.6	15795.5	16946	13652.5	13025.4	17053.6	21684.5	8260.03	6813.37	8413.9	7806.08	7807.07	7190.18
0.56_138.0280m/z	72639.4	61884.2	70344.9	58472.4	69882.1	60232.8	76914.4	75131.2	64456.8	66806.4	48539.4	67986.3	59437.8	54237.7	64306.9	62563.7	56255.4	78009.6	71015	61626	70100.1	72186.2	79429.4	98906.2	126820	101955	105354	95652.5	126301	132444	116872	118105	142820	131771	52268.2	56229.9	59803.9	45428.1	52296.7	58541.9
0.56_140.0028m/z	2176.31	3008.67	3146.46	2944.08	4116.29	3753.54	2605.12	3183.32	3869.32	4283.37	1925.44	2206.48	3366.78	2328.02	3165.58	3132.28	2654.29	3858.29	2102.1	3588.12	2748.99	2695.49	5288.56	7028.63	7499.99	6611.67	6423.77	5253.83	5967.01	7301.93	7163.05	5978.27	8514.9	9199.74	2062.59	2130.59	2264.32	1826.07	2451.8	1925.23
0.56_154.9674m/z	68110.4	61047.3	66145.5	60347	65752.6	66643.8	67187.8	66703.4	59482	62740.2	42831.5	71408	67816.3	67855.8	61216.8	66685.9	57318.4	67564.8	60847.9	60003	66099.9	59764.7	81215	98600.7	90225.9	90445.4	94917	91463.6	97280.1	106890	100021	106266	122773	114420	59677.2	51356.6	64033.3	51361.4	53987.7	51144.9
0.56_168.0000m/z	12587.8	10997.6	14897.2	11566.4	11859.9	16112.4	14844.9	13535.9	14196.5	13759.1	9682.88	13996.5	16032.1	9821.78	14499.6	13632.2	11035.3	16041.6	12775.7	14112.5	14780.8	14121.3	16901.9	23896.6	32342.1	22218.1	21036.5	23810.5	27844.9	33929.1	28085.4	34112.2	34588.4	36666.9	14156.5	9555.23	9704.02	9470.15	11757.5	12841.5
0.56_171.9923m/z	27123.3	23651.5	22092.4	27005	24577.3	24663.6	22369	23200.5	20846.4	26359.8	64647.1	62976.1	68411.6	58315.5	66283.3	59221.3	26191.8	24286.6	23563.7	28246	32249.2	22558.3	30452.5	37086.2	45684	32013.1	29791.5	32268.9	33372.1	20128.2	22214.4	24164.3	21399.9	27703.7	55658.9	52346	57826.3	47427.8	51159.1	48471.4
0.56_182.9635m/z	2.25474e+06	2.23239e+06	2.1062e+06	2.29383e+06	2.19209e+06	2.20327e+06	2.04336e+06	2.17536e+06	2.18693e+06	2.15689e+06	1.7345e+06	1.95131e+06	2.0085e+06	1.67839e+06	1.8675e+06	1.8526e+06	1.7614e+06	2.14373e+06	1.91869e+06	2.09483e+06	2.21503e+06	2.08616e+06	3.30712e+06	3.63768e+06	4.40737e+06	3.74962e+06	3.71916e+06	3.2756e+06	3.94066e+06	4.20952e+06	4.1008e+06	3.68047e+06	4.55839e+06	4.82131e+06	1.59769e+06	1.53242e+06	1.84393e+06	1.66326e+06	1.61322e+06	1.65595e+06
0.56_195.9950m/z	55668.1	47458.7	58196.4	32549.5	55772.2	54840.4	46596	55927.6	43381.2	54613.2	24124.8	35624	41886.4	34964.1	36072.1	40701.5	37298.4	62219.5	51993.2	53630.1	54352.6	55535.4	71702.5	100169	123360	99049.4	83501.1	81208.3	135081	134791	119600	117283	159521	137033	35361.9	34488	42352.2	23106.4	35438.1	36174
0.56_214.9180m/z	6355.39	6073.41	7714.46	5626.37	7044.03	6847.73	7189.29	6414.84	6106.52	6635.24	26928.2	33361.7	38179	30206.3	38191.1	33859.7	6862.49	6044.06	7757.15	7934.58	10057.2	6597.63	9279.58	10569.8	13015.3	10791.7	6501.44	9421.38	9763.76	5316.04	5633.05	6828.99	7971.07	7965.44	30345.6	26127	38183	22986.3	27700.1	25239.9
0.56_214.9896m/z	88802.4	87153.7	66573.7	94765.1	77109.4	84669.5	72580.6	78233.5	81664.7	62137	36919	76155.6	75560	51861.3	59689.1	68483	68467.8	67873.4	58585.5	78027.8	80292.7	57862.8	125732	136970	77164.4	136263	136676	120920	115768	162392	153324	102978	120352	178877	61071.3	52901.4	71133.2	63887.3	63078.5	53024.5
0.56_215.9441n	187979	178768	187706	181997	187369	208241	179157	173996	167549	167127	441334	498620	589881	438577	518765	519334	178422	182221	186008	215165	275337	164752	247202	265282	359141	278869	228400	244835	251719	144866	141559	175770	145914	215180	424576	406318	501777	371132	416851	412427
0.56_217.9769n	3.50827e+06	3.58676e+06	3.15269e+06	3.776e+06	3.32945e+06	3.40891e+06	2.99897e+06	3.26791e+06	3.38678e+06	3.34489e+06	3.0306e+06	2.96059e+06	3.07146e+06	2.59025e+06	2.84814e+06	2.79947e+06	2.69309e+06	3.24434e+06	2.88589e+06	3.26267e+06	3.41656e+06	3.21557e+06	5.30609e+06	5.71692e+06	7.46618e+06	5.88267e+06	5.9284e+06	5.13714e+06	6.00019e+06	6.58424e+06	6.51009e+06	5.60615e+06	6.91074e+06	7.70405e+06	2.38691e+06	2.33955e+06	2.84172e+06	2.72533e+06	2.53526e+06	2.59852e+06
0.56_224.1136m/z	12988.1	9654.07	15697.8	7131.98	14085.2	13697	15693.5	11331.7	10290.8	14707.4	1735.53	4902.35	5383.8	3022.99	4855.61	3974.46	6157.1	17258.7	13086.2	10479.9	12071.3	10666.3	14534.2	18887.4	18752.2	25270.4	21369.5	22226.1	2756.65	14681.7	20721.5	19047.1	18681.5	18665.3	3281.33	3783.95	4102.22	3339.15	3251.5	6086.93
0.56_224.2573m/z	135113	108723	143093	110450	148805	143305	137477	125946	113818	147919	37960.9	81246	88664.6	60912.8	91100.9	75470.4	88758.9	162972	124752	127743	127008	118591	182024	157506	171311	237884	228183	212746	30166.7	122630	187892	196047	134305	203700	60660.6	73150.6	74693.8	49229.5	46479.3	81238.8
0.56_239.9671m/z	211221	190387	220575	181821	219593	219226	216741	199528	176486	217607	414089	523336	621280	496364	578592	559451	196383	229476	227781	246016	296732	195407	243888	293712	390759	307484	257887	293546	322436	198457	173039	244707	210143	261149	470083	458422	530131	359976	429433	449445
0.56_240.9932n	1.90454e+07	1.752e+07	1.93379e+07	1.6586e+07	1.86922e+07	1.7724e+07	1.89669e+07	1.84149e+07	1.82593e+07	1.90347e+07	1.33299e+07	1.66272e+07	1.66241e+07	1.46397e+07	1.64833e+07	1.6098e+07	1.47737e+07	1.9798e+07	1.8011e+07	1.7117e+07	1.89387e+07	1.893e+07	2.41432e+07	2.71868e+07	3.3056e+07	2.95368e+07	2.86938e+07	2.70636e+07	2.73722e+07	2.80684e+07	3.02348e+07	3.09084e+07	3.62235e+07	3.44632e+07	1.36218e+07	1.3703e+07	1.55171e+07	1.23853e+07	1.30899e+07	1.45457e+07
0.56_242.9525m/z	25728.6	22750.3	21367.1	21778.3	22324.2	24158.8	24897.7	22724.6	21656	24539.7	39848.9	46326.7	48691.7	42459.7	41339.8	42130.6	19963.2	23566.2	24028.6	23094.2	27326.5	22102.6	25559.9	34540.8	42053.4	31431.6	35293.2	28908.4	33619.9	38650.9	29567.9	35739	36934.9	42698.6	40239.6	37972.6	42568.8	34423.7	37032.3	32113.3
0.56_255.0210m/z	4981.18	4220.72	6158.7	7156.17	3839.26	5017.2	3971.42	5011.44	5988.11	3977.56	4845.57	4809.09	4731.56	4082.45	4774.88	5257.8	6018.81	6248.38	4664.49	3943.21	3524.38	3272.47	8029.75	9873.72	10595.9	6859.76	7491	8901.7	8531.8	10172.9	7491.07	6966.71	4420.02	13834.2	5322.05	3435.91	4899.85	4584.91	4254.82	4928.23
0.56_256.0175m/z	22649.9	19937.9	21799.6	21961.8	23047.3	24243.3	19810.6	21344.8	20338.9	17280.4	11594.6	19745.2	21280.2	17730.1	18760.5	16984.3	18330.9	20705	20139.5	19884.4	21465.7	21105.2	25912.7	31843.2	26980.4	34954.5	32310.5	29210	31297.2	39496.1	37296.7	32514.9	33837.2	37172.9	19062.1	15988.8	19990.8	15797.4	17315.4	16044.4
0.56_271.0162m/z	14159	13906	15118	16732.9	14673.1	11587.7	13509	12690.7	16409.8	19350	11169.6	13700.5	12038.9	11744.9	13565.2	14521.5	10482.3	13611.5	12939.8	12198.3	13024.7	16472.3	19868.1	18052.6	27445.3	22431.5	24628.3	17714.3	21657.5	27769.8	24670	26610.3	24494.1	25409	9290.85	11708.9	14432.4	9344.04	14048.5	12032.3
0.56_284.9272m/z	12110.2	15554	14508.4	11059.6	13596.9	18374	16821.2	11080.4	7454.1	12188	13937.2	16400.2	24796.8	13744.2	25362.6	23175.3	11910.9	15882.8	12742.7	16934.7	14384.6	11574.7	18660.7	31469	46406.1	43752.2	32078.7	25885.5	42405.8	47124.5	39076.7	28668.4	65109.3	67172.3	18691.9	18476	16719	13819.2	15730.5	13354.1
0.56_285.9519n	1.65993e+06	1.56502e+06	1.62307e+06	1.52219e+06	1.6225e+06	1.61208e+06	1.62087e+06	1.58815e+06	1.59494e+06	1.63759e+06	1.35921e+06	1.53727e+06	1.5064e+06	1.35895e+06	1.41046e+06	1.40205e+06	1.37956e+06	1.70559e+06	1.55785e+06	1.50534e+06	1.60551e+06	1.62302e+06	2.07782e+06	2.33926e+06	2.88892e+06	2.30295e+06	2.35865e+06	2.16608e+06	2.67586e+06	2.76777e+06	2.61329e+06	2.61538e+06	3.00141e+06	2.88591e+06	1.30346e+06	1.22874e+06	1.40277e+06	1.19882e+06	1.2458e+06	1.24806e+06
0.56_329.9245n	125412	119830	122919	111563	122600	134421	124088	110848	104987	114632	265533	292099	327121	265646	296666	290485	116855	117958	124476	136511	159529	120464	156161	171051	252623	186146	165664	179806	200110	176645	162406	146372	211788	207889	259186	244557	288129	209528	242224	228495
0.56_353.9477m/z	52359.4	43313.1	51332.5	37119.2	50996.6	47074	47054.8	50181.8	46462.2	41742	76463.5	102114	111681	94589.3	101083	96257.5	48240.5	53422.4	55621.2	50370.1	63155.1	48669.4	52527.1	65596.5	87859.2	52498.6	50501.6	63326.7	59803.3	46604.7	42618.5	53650.3	46033.9	54407.3	89714.2	88123.7	90030.1	64595.9	74816.3	81058
0.56_399.9321n	3.79672e+06	3.54148e+06	3.77609e+06	3.42734e+06	3.71395e+06	3.72271e+06	3.74539e+06	3.7095e+06	3.5844e+06	3.76577e+06	3.04713e+06	3.52612e+06	3.39259e+06	3.07664e+06	3.22041e+06	3.21494e+06	3.20661e+06	3.93475e+06	3.6521e+06	3.48025e+06	3.67282e+06	3.81774e+06	4.627e+06	5.17045e+06	6.39618e+06	5.01885e+06	5.2216e+06	4.95002e+06	5.9859e+06	6.04645e+06	5.65896e+06	5.85239e+06	6.5432e+06	6.17522e+06	2.89583e+06	2.79662e+06	3.19338e+06	2.66247e+06	2.78688e+06	2.8625e+06
0.56_415.9099n	186122	163671	186760	161153	178842	192231	186401	182283	170155	161326	374645	423893	479724	391180	432403	403350	172570	176880	192425	183798	226620	163024	221652	260037	375395	258871	231299	236694	269360	208354	211962	207901	259195	297939	377963	337556	414869	308657	332625	339064
0.56_426.9014m/z	74142.4	63892.8	78907.5	68513.8	76671.4	73176.7	73782.7	73486.4	64629.9	69186.1	150814	166073	194829	149039	173375	168106	71593	74961.6	78484.6	73719.6	89877.8	63630	87880.6	104635	140137	111473	90084.7	94991	108335	84189.4	74463.4	84405.2	90691.9	107143	155517	140739	165936	121840	136360	130355
0.56_439.9317m/z	20030.6	18744.1	15439	12890.2	12392.4	18543.9	17217.3	17194	17162.2	26372.2	17771.6	31972.5	32125.4	23033.7	34862.8	30901.6	20854.3	22389	17289.3	17663.5	17174.7	20968.2	24234.4	27314.7	29550.9	20335.1	22980	25914.2	20873.7	26622	14762.4	11746.1	29824.7	25727.6	28621.7	27021.5	18422.5	19954.9	15652.9	18760.9
0.56_468.9154m/z	139061	130136	149075	115226	129148	143489	131558	126974	119773	143610	111912	134055	142568	122937	113640	117304	116791	150029	142781	118116	134537	146839	164039	210633	253216	192288	197122	177367	228026	238702	201464	246034	253300	243241	111846	109791	117074	98734.5	100603	111876
0.56_512.8878m/z	108490	97456.1	106494	119313	125511	135429	95577.3	100782	86860.4	114817	250100	281422	321372	259672	283227	286023	107231	115533	117870	140922	140657	96861.8	145665	169821	188718	156088	150907	147372	178614	128766	93871.4	133975	99160.4	148944	272731	244511	277440	221055	235440	223143
0.56_536.8906m/z	17078.8	22997.6	17666.3	25855.3	29380.6	23551.6	26190.3	23587.2	21353.8	30649.1	21240.9	21766.6	21905.1	15378	20909.9	16458.4	23972.6	30665	18930.8	22829.3	18342.6	26912.6	34432.7	43097.2	50687.2	23043.3	29699.2	18961.9	50616.8	50598.9	47692.8	42395.4	39123.8	40146.9	21190.2	20131.1	16511.6	17679.9	20460.6	18923.8
0.56_540.8874m/z	109300	92291.8	109577	100320	103355	116661	99514.2	96380	99334.5	104270	178682	194803	202946	178550	190754	194476	92809.5	89360.7	94804.3	111596	121728	98200.4	132769	144674	202931	135754	138764	143357	155473	112400	115258	138916	123570	139146	189197	164447	180576	139906	162674	144831
0.56_555.8903n	197287	194665	200873	185716	199810	198401	195609	200184	192000	199913	213999	238972	261880	221195	236594	241687	176430	210958	198386	202208	208967	203917	262362	304471	362162	277411	301001	272007	331792	333498	304243	327659	295003	319851	207726	201440	234275	183538	202488	204571
0.56_584.8933m/z	1.52072e+06	1.40673e+06	1.51154e+06	1.37649e+06	1.49004e+06	1.51411e+06	1.52923e+06	1.48694e+06	1.44755e+06	1.52028e+06	1.02188e+06	1.24565e+06	1.21124e+06	1.08472e+06	1.17817e+06	1.13088e+06	1.22683e+06	1.55474e+06	1.45578e+06	1.41376e+06	1.44808e+06	1.51096e+06	1.88215e+06	2.07595e+06	2.53896e+06	2.03401e+06	2.12019e+06	1.99595e+06	2.45751e+06	2.47899e+06	2.35626e+06	2.44679e+06	2.68695e+06	2.51719e+06	997747	996687	1.1371e+06	987568	986374	1.06815e+06
0.56_599.8976n	1.04886e+06	973920	1.06106e+06	947662	1.01531e+06	1.04015e+06	1.04478e+06	1.0269e+06	1.02647e+06	1.02666e+06	775911	895839	897562	791551	850390	832785	863035	1.06597e+06	1.02587e+06	957225	996144	1.03617e+06	1.28318e+06	1.43059e+06	1.77949e+06	1.40113e+06	1.43378e+06	1.35753e+06	1.66985e+06	1.67921e+06	1.58834e+06	1.64733e+06	1.83736e+06	1.68808e+06	755593	730163	834162	716709	732869	773573
0.56_612.8883m/z	1.02337e+06	943349	1.02935e+06	898623	998972	992588	1.018e+06	983693	953438	1.01757e+06	675147	816555	808989	727776	771768	750305	823573	1.05922e+06	976544	932026	976662	1.01064e+06	1.26411e+06	1.40647e+06	1.77622e+06	1.37526e+06	1.4298e+06	1.31939e+06	1.66197e+06	1.70333e+06	1.58851e+06	1.66159e+06	1.86605e+06	1.67432e+06	677289	660342	757205	632603	633794	692284
0.56_626.8719m/z	296541	243605	298230	247880	291118	297097	287688	274033	244689	275735	500928	558525	623994	517814	578237	542607	280451	287544	304238	308712	366350	270579	334069	398043	558823	363126	348576	357969	396315	337347	300062	369394	363566	381699	510245	468429	556998	407503	466979	456791
0.56_627.8921n	686197	625335	691893	584126	624625	654043	671405	661342	644421	629855	442525	554274	544065	489949	517306	519986	555990	670737	663201	597479	666556	690301	776254	881740	1.17323e+06	864643	885047	815953	1.01528e+06	1.0518e+06	1.0069e+06	1.03322e+06	1.15655e+06	1.06561e+06	449527	439798	504420	426729	437169	472478
0.56_640.8845m/z	134339	99051	121936	98898.8	127632	125514	114466	92720.1	112740	123170	126873	147009	162252	142404	128523	135185	105349	122007	110192	102310	126815	129242	146870	184049	227176	163217	162016	164781	159532	149782	156074	193372	215979	143057	143019	137110	143916	115215	136738	126136
0.56_668.8800m/z	87138.3	83032.8	83272.8	86178.9	83210.8	82980.2	87011.5	79894.4	82310.1	84671.9	58481.4	67229.8	60757.4	59667.9	62806	58877	71584.9	87519.2	80748.2	73254.5	77913.8	85582.7	107229	121944	141903	116004	119512	113660	146982	141309	132925	134389	147644	138337	52561.4	55861.9	58867.7	55927.1	54622.1	55704.9
0.56_669.8803m/z	90429.1	88322.4	92543.4	93421.1	89263.1	91762.5	92772.9	92121.2	87244.7	95327	64201.1	72379.7	71389.9	65236.4	71976.6	64643.6	76508.5	97701	87106.7	84039.9	83526.2	93577.6	120611	132956	159390	124406	134134	113801	159634	154002	141654	149950	153500	151776	61334.8	59523.6	61377.6	60698.6	55624.3	63104.5
0.56_68.9829m/z	41774.7	44301.8	39847.4	40849.5	40536.3	37773.4	37507.4	40636.4	42648	41734	42598.8	45837.9	39015.6	40316.5	38036.3	36889	38090.2	43584.6	38820.9	38402	40441.6	39127.2	59552.3	63425.4	68104.9	60989.7	61710.8	56195.5	63794.4	71425.9	64713.9	57611	69736.2	76783	35147.2	31833.7	39129.8	37110.9	32895.7	33896.9
0.56_696.8749m/z	79130.8	63598.9	70603.4	77957.6	80642.1	79406.8	81428.6	79743.4	64557.2	84215.3	61915.2	67992.3	72954.7	63530.1	63811.7	66011	69971.2	86709.4	80120.1	74465.1	63246.8	82108	102612	115449	144633	108624	118107	105422	144981	144514	123004	136396	148847	135149	60798.2	59623.5	62693.2	56758.8	55838.6	58728.7
0.56_698.8741m/z	349004	298297	339035	296824	319719	323087	349219	332250	331580	326398	233793	280439	279465	230693	254716	230004	276552	348136	342502	293134	299866	326802	397255	454987	608571	443863	450517	402936	562498	563985	510735	529463	568407	523149	239231	220760	231138	209954	223719	227844
0.56_801.8627n	226706	203541	256990	220325	236422	197234	227885	189459	236701	205711	60613.5	75071.8	47204.4	84993.6	124718	93462.9	170232	226735	208068	183686	178942	187749	314001	295430	432470	279120	318639	285736	439987	431181	417817	395486	376543	354073	82219.5	68559.2	63080	48073	53317.8	102451
0.56_97.0013m/z	44882.3	41518.9	46767.7	41156	44121.6	47210.7	42805.9	44128.4	43214	41711.6	32952.2	45777.4	44223.6	37335.2	38199.7	42050.9	35109.5	45021.1	41195.4	42075.5	45812.3	47826	60924.8	66027.1	77297	75761.8	73413.8	67003	86849.6	87756.3	83654.6	80501.8	91349	88452.5	37720.4	37688.4	39859.2	31544.4	35295.9	39893.8
0.56_99.0171n	240309	212032	241796	207501	232939	236832	240885	237022	217504	239439	163890	208398	215243	178480	196281	197893	188507	257124	230741	220046	243735	242884	306084	345886	430377	355432	364058	334734	454717	421390	404666	422964	497164	484297	172815	169596	192897	158623	170502	196560
0.57_169.9770m/z	66345.1	58501.7	58994.9	49540.5	58360.3	52174.9	61594.7	60198.1	56879.9	56995.6	11572.9	22399.3	23628.8	14418.8	26461.5	22026.1	30926.9	57858.2	49379.9	55732.4	57976	56044.7	87162.7	154297	191676	181275	139008	124080	183766	232175	206727	170211	305594	303254	14287	21031.1	23152.3	21552.2	18373.7	30352.6
0.57_170.4774m/z	22356	17942.4	21091.8	13481.4	20490.4	18604.3	17598.1	22639.5	18051.1	18104.7	7929.83	2772.22	3598.92	1100.95	3629.31	2154.18	7306.23	21091.6	14778.6	18399.9	22639.8	15494.7	28684.6	53256.7	68926.5	62965.6	46100.4	47556	59402.5	79340.7	80769.4	61912.7	113482	104634	8534.69	1763.67	3747.03	3617.69	2862.71	8413.78
0.57_190.4899m/z	36691.2	32431.1	32020.3	31525.2	37960.7	32003.8	36642.4	38204.1	34518.7	39379.5	15971.3	5709.77	10933.9	4811.09	10351.1	5482.96	16043.6	34795.5	23999.4	31138.7	37857.3	29202.6	56636.2	84610.2	119980	109682	83651.6	74602.8	96931.7	129376	136596	95674.2	200065	163149	2909.75	3955.33	9791.34	7546.92	7764.29	13440.5
0.57_190.9903m/z	13936	12403	14717.3	11242.7	13317.7	10661.5	12276.7	17212.7	12830.2	11954.7	7146.82	2712.59	2848.62	1658.2	3783.7	3627.86	3354.1	13427	9360.71	9569.93	10944.3	11365.7	12751.8	38555	47005	45550	42178.8	30373.2	38696.6	58022.6	50156.4	44769.5	84324.3	69334.2	1603.74	2177.44	4090.37	7717.41	2208.06	3699.99
0.57_227.4674m/z	13044.8	10739.2	12819.3	9421.67	15371.7	5701.9	10271.4	9582.99	11502.4	8911.42	2028.6	3456.53	3604.63	2082.13	1185.77	1395.57	4954.2	11749.6	5099.5	5044.7	13788	7033.76	18679.4	31450	44023.2	36527.7	32455.1	22575.1	1756.57	52283	43466.9	31336	25597.1	63825.7	2374.88	1133.29	3403.55	1742.13	620.309	1449.1
0.57_234.9555m/z	7498.24	6451.75	8314.06	6878.22	6585.98	4558.34	6670.28	7428.36	5932.43	6579.27	1131.85	5903.39	8841.02	4129.25	8578.52	10260.3	3373.26	5390.52	3266.14	5457.25	10286.3	7927.16	8228.89	13927.3	19642.7	16052.1	11734.5	13003	13380.2	11023.2	10796.1	10894	14491.7	17689.9	4325.67	4009.11	6476.39	4976.64	7140.75	6813.58
0.57_235.9709m/z	6903.39	6108.55	7876.79	5624.91	7068.17	4378.16	8022.18	5465.74	3380.42	4879.01	2509.22	2850.52	4003.26	2187.86	2020.95	5641.86	2994.18	6404.89	5986.73	2872.04	5919.61	6755.21	9003.22	14489.7	23057.3	14854.1	14673.6	12057.3	21892.5	17606.3	18896.3	14114.8	26516.8	26762.2	1672.75	2182.61	4848.98	1617.03	2949.78	2561.08
0.57_247.4797m/z	10096.4	7013.16	9029.46	7674.43	7732.92	8354.53	7208.01	9922.25	9275.06	8162.48	5286.19	6670.4	5850.57	5627.7	5334.57	1304.08	3962.07	9744.78	3138.03	3444.37	8076.71	3779.41	15395.7	25179	27271.1	29874.6	20701	20350	28305.1	32310.6	31578.7	25669.3	40980.6	33662.5	4840.29	359.329	1297.24	4600.45	5080.47	5050.8
0.57_336.8897m/z	9927.09	8008.19	13652.3	8716.35	8842.32	7594.21	8254.73	11159.5	8520.18	10387.9	7185.94	13065.2	15056.7	9420.82	12549.9	12868.9	6633.36	7825.35	6990.52	4964.06	14770.3	11392.9	12105.9	16462.2	26647.6	21752.9	16643.1	14816.3	16773.3	21572	20854.4	11817.6	32589.8	33634.8	8052	9367.1	11827	9750.08	8054.41	14402.5
0.57_337.9142n	122990	111290	110054	107939	118395	105144	116629	108091	120509	118709	29342	49149.6	56375.2	37230.4	56270.8	51566.5	62370.1	118319	91378.4	103019	115709	91169.4	185522	266360	359443	308802	264815	222957	322339	399110	378781	302373	479630	490143	39608.4	43364.8	49412	41047.8	36906.6	57647.8
0.57_352.9142m/z	7834.19	11062.7	9802.21	8650.19	12378	14589.9	10307.9	9039.1	5815.07	7931.29	4883.75	8035.5	13335.1	8742.18	13093.1	10783.1	3665.72	7466.62	5016.38	10981	10944.5	3369.68	13814.9	26556.5	24763.6	32351.8	32301.3	25823.2	31900.2	43375.1	32896.4	32751.5	57399.8	58642.1	6650.31	8703.98	10895.8	11595.2	5240.03	12012.6
0.57_360.9290n	120671	100710	102221	81869.9	109310	87845.1	99670.2	93080.9	108436	103140	14753.6	41944.4	50869.6	33136.7	47131.8	35686	46551.6	109160	86519.5	88792.1	98612.7	85872.8	156596	274718	347770	304628	249268	209192	270449	380529	372979	306061	509679	438006	39024.1	31963.8	39856.6	40510.8	39057.4	47024.4
0.57_416.8806m/z	35865.6	24898.5	34697.2	33139.8	42830.1	49732.7	43076.4	38456	33346.3	40617.7	27317.2	33669.2	39405.1	30904.7	33222.9	35110.3	23864.3	32201.4	36805.6	44743.6	33007.7	31947.3	65124.6	85123.7	98123.8	95313.5	84754.4	72194.2	116352	120934	98199.2	92130.3	144522	122817	32066.4	26641.8	30656.9	28184.7	30876.7	31184
0.57_430.9030m/z	23948.2	18586.6	25021.9	14191.7	11435.9	14848.5	23814.2	21958.8	20679.1	14680.4	31975.7	27344.6	50071.6	35927.5	32595.7	32934.6	22842.2	14837.1	21848.8	13474.1	25442	21365.4	16083.7	24790.2	32288.1	23503.6	24501.8	15954.2	18972.1	18685.7	18781.4	17473.2	26562.1	33174.2	44771.3	34945.6	42212.3	29649.9	34058	31324.2
0.57_431.3940n	4634.22	2560.8	4528.56	4723.81	5900.24	3600.11	3262.11	2968.32	5248.58	3073.99	1379.41	613.536	1370.47	1278.46	1617.56	418.032	775.803	5482.38	2545.27	447.31	5721.63	1300.07	6121.63	6297.28	15077.6	19763.3	15447	11442.9	12992.2	19543.4	24372.1	10220.7	28164.5	19059	672.875	675.156	707.437	1362.3	909.558	1463.11
0.57_444.8894m/z	14346.2	18239.9	20345.2	18183.3	15962.7	15779.5	18672.9	23032.1	21500.7	20666.8	23417.9	15940.2	33335.1	22872.9	26934.4	22768.6	14045	20862.3	15014.1	20449.8	22788.5	13170.5	27612.3	44474.3	42632.5	53246.3	23183.9	26850.4	42595.2	42566.5	49245.6	47018.2	36294.2	57804.9	23016.9	19357.7	26239.3	14438.3	21412.4	17336.4
0.57_450.8702m/z	8908.43	9284.44	8181.01	3358.71	10553.5	8077.1	9637.08	9695.45	8773.98	7523.12	2830.05	5909.07	6400.82	4110.6	7592.59	3561.55	4843.62	6456.33	6613.73	8498.32	10106.9	4899.83	13531.1	19733.6	27574.5	21487.9	12438.4	17323.8	25684.7	30154.9	30296.1	22641.7	41695.2	44015.8	3020.32	6050.51	5475.71	6919.05	4377.26	9559.04
0.57_450.9078m/z	12989.5	13475.8	14551	8323	13004	16586.8	12760.8	15947.5	14891.3	11111.5	7349.02	9090.71	9052.35	9783.44	11001.8	7651.45	12653.7	9697.9	10222.7	9054.87	12828.2	9789.3	16993.8	25344.2	22098.6	19456.3	18478.6	19728.7	21612.2	25099.4	23868.9	21324.8	26990.6	29878.1	8692.61	9550.49	12013	8040.9	7969.7	8329.3
0.57_451.8938n	124710	109125	110041	108057	110070	87355.3	108128	111259	118722	104311	37512.4	56090.5	67027.3	45102.3	61844	62700.5	68302.2	120046	95555.6	99221.3	116259	105398	177500	239504	316980	251742	237486	211541	277254	320548	301708	260122	323791	363113	56213.9	49629.6	61282.4	52351.3	43847.9	61336.5
0.57_470.8754m/z	16103.4	12615.1	19210.3	21021.8	26299.6	24724.7	17862.6	18836.4	16378.5	27974.9	23803.8	22272	24263.8	19218	20822.2	17471.7	15360.7	20341.1	16875.7	25153.2	14823.8	14519.2	28705.2	38370.7	26806.9	46580.9	35413.2	33660.4	48597.9	51584.9	45144.6	47561.6	67174.8	76068.4	22965.6	19074.6	21456.5	17303.1	16810.8	14969.2
0.57_473.8827m/z	24569.8	22791.2	23610.9	16752.8	21461.5	22090.9	22338.7	24564.9	17059.6	22462.9	16566.3	26366.2	26950.5	16856.4	22843.4	23486.6	9124.51	14411.7	17961.6	27301.6	25949.8	19480.9	27757.1	25606.2	48798.9	44587.4	35427.4	34681.2	48717.7	58177.5	36228	41785.6	82314.6	75637	21755.9	16787.8	20949.6	18733.7	17897.8	21478.5
0.57_474.9091n	63435.3	54401.2	59276.7	46935.3	56849.9	43985.4	54330.4	67206.7	62156.4	57836.9	19268.6	35661.1	39335.3	26118.5	33954.6	27140.6	37227.4	65853	49453.4	55316.8	66358.7	55228.2	81646	121824	146472	122820	125539	99858.4	139613	167995	140462	155567	189012	163909	35487.5	27468	31947	29346.1	29856.2	33851.4
0.57_546.8376m/z	23711.7	18886.4	22851.6	13893.2	16392.2	13134.5	18677.5	21813.2	22766.4	15130.8	29244.6	27301.2	24563	23607.9	23853.7	20086.7	15457.3	15789.3	19351.1	14370.4	25821.2	21800.4	24524.8	30115.2	44635.7	21792.2	32042.5	19659.7	35211.3	27883.6	31663.5	34289	44726.1	22381.2	20279.9	24591.8	19687.8	17080.8	17886.8	19744.8
0.57_547.8626n	99512.6	84804	91790.2	74491.8	97065.3	69629	85434.7	86093.9	90839.1	91757.3	59698.9	65385.7	58552.8	47659.8	54386.6	57739.4	51661.9	106848	68184.7	78344.8	101126	83331.9	138307	177194	221895	185203	176084	156962	217349	236439	205651	204598	261654	259802	61284.9	51983.7	59407.6	45794.4	48670.6	60497.1
0.57_549.8626n	125949	110505	103555	98260.5	130189	86237.9	114042	117001	115593	109232	32656.7	46514.5	68576.5	42900.1	56824	60924.4	55012.5	125249	93249.9	95801	116837	100420	172214	238166	284777	250203	244268	217740	262715	314812	317866	279983	368132	334974	57454.3	48384	61530.3	47373.7	47818.9	69572.1
0.57_554.8296m/z	11138.5	19018.6	11705.9	9679.7	14199.6	15555.2	15072.9	15531.5	19640.8	11017.8	14853	17852.9	18204.2	9709.17	17058	9371.31	13181.8	10960	14760.9	12071.4	16182.2	13260.8	18415.8	28539.6	41137.6	40097.7	28670.4	22234.8	31535.2	51469.8	50543.4	37389.7	68888.4	51560.9	16338.1	11068.8	14481.1	11472.5	6440.26	13115.9
0.57_590.8503m/z	38202.7	39968.6	38088.6	36649.7	44240.1	33015.3	40867.4	40666.4	46530.6	48228.4	24245.7	31314.9	33767.1	22981.4	32983.1	26422	24543.4	51183	34432.6	33443.5	41227.2	36059.7	67579.6	86071.7	80312.4	81777.2	89210	74633	99429.2	99960.1	70532.9	95931.1	89719.9	101522	18180.9	24630.7	21214.3	15877.1	19494.9	23038.5
0.57_593.3787m/z	3806.81	6481.26	4875.17	5516.01	5338.48	5102.32	3817.85	2977.9	7803.94	4597.95	1372.09	5486.29	5846.76	4207.23	6992.75	5024.01	1932.46	4733.52	4045.92	3171.64	4384.99	4829.52	5734.64	4476.33	8255.24	3906.79	3326.32	4865.81	7.42478	13478.8	10571.6	11345.8	5050.51	10220.1	4786.39	7933.8	4178.2	1794.95	2641.39	2084.03
0.57_615.8416n	46532.8	39633	38541.4	46700.5	59704.5	44195.1	34325	41422.6	41112.5	63402.4	8787.04	15607.4	21213.7	13696.7	13180.6	17213.7	19916.9	59587	31906.7	46240.4	43535	34724.9	78031.1	88983.9	93784.5	87863.9	96296.3	84688.1	108472	124615	105774	115379	131011	105562	19218	15150.8	17023.2	15200.5	16245	16364.8
0.57_618.8450m/z	61227.6	57590.8	50164	46016	60074.7	42245.9	55763	52952.1	47774.9	56008.2	14219.6	20659.2	29305.1	15708.3	27134.3	26370	25896.6	60140.6	45189.6	46129.5	55097.8	45797.4	91225.9	111354	131834	118160	114562	104265	138604	145173	138336	143299	177873	119204	23415.5	27515.8	29544.3	24853.9	24040.5	28479.6
0.57_623.8449n	64437.2	57303.6	47609.8	44938.1	57034.5	38676.5	52323.2	53467.8	59980.7	59259.2	29601.1	27665.3	31454.8	21995.6	23004.4	26587.9	32215.5	67283.5	40421.7	40487	53171.8	46693.6	88220.2	106059	135153	110730	125226	101111	138729	144696	132276	139188	170506	155681	24615.1	20163.6	27637.5	20350.4	22127.9	23118.3
0.57_644.8452m/z	51963.6	53791.4	51850	45864.8	50560.5	44861.7	44991.9	39981.3	48913.1	45989.9	47425.6	44416	55819.1	52902.9	48050.1	49193	35834	45875.3	39310.2	42434.3	52210.9	47915.9	78228.4	93787	102174	98884.1	87230.6	88090.5	114605	128962	106903	115240	125288	128316	50588.6	46990.9	48762	40881.7	44015.5	44365.1
0.57_703.8698n	80608.9	53965.2	58608.4	55222.6	65070.1	53416.3	43748	36207	70511.9	46987.1	80002.1	71934.8	70471.2	76218.1	82881.2	71042.3	47524.5	74709.8	63037.1	30473.9	34989.8	62804.5	68059.1	66254.5	51703.1	28858.2	38354.6	57408.9	75770.7	76198.1	60991.2	83567	108460	91217.2	71200.6	69411.9	78665.2	71207.5	69473.7	49875
0.57_777.8445n	50894	61263.5	38586.2	34848.7	42244	51553.8	34306.3	41267.7	47795.3	60440.5	35306.9	86630.5	88521.2	63991.6	41296.6	52266.8	30279.1	36073	40152.4	44908.3	56231.5	57974.3	32234.2	82177.3	89942.5	61238.3	64451.4	56147.7	64334.4	69655.1	78470.7	81530.2	72580.1	79032.7	52425.8	68509.1	60078.8	49661.7	36952.5	41468.1
0.57_838.8272n	45689.3	41625.1	50557.2	31106.7	51447.7	26946	35328.9	18865.5	37300.6	42990.8	45674	48724	41232.1	39710.8	44064.5	44031.6	25768.7	52777.6	44257.3	61417.4	50123.4	35868.1	30580.6	47568.8	59181.9	61754.6	54351.6	51831.6	46224.8	16052.8	36013.7	47543	71067.1	22623.9	34760.5	42067.9	31021.4	58807.8	42179.3	50862.3
0.59_112.9861m/z	7962.86	7301.07	8527.87	11293	13962.2	14917.2	11329.7	10565	9294.31	15298.6	1362.51	3047.91	3249.61	1921.8	3192.35	3021.88	2610.58	13515.8	9387.81	15206.6	11012.7	7653.08	23069.9	35045.3	32371.3	53410.4	40709.4	31207.8	45986.9	55434.9	56184.3	41294.4	68207.5	68670.5	1547.69	2526.8	1858.82	2790.03	2316.22	3705.79
0.59_113.4870m/z	2206.15	1512.57	1835.99	1867.87	2528.41	2128.93	2712.29	3106.3	2012.68	2683.68	1922.38	2539.53	2419.54	2247.08	2148.21	2423.91	1438.28	2413.13	1333.06	2459.95	2197.6	1650.13	3099.54	9272.21	10182.2	11964.5	4422.04	6859.76	5191.59	13098.1	12419.4	5176.14	14493.8	15502.7	3298.33	1641.59	2215.2	1562.7	1890.2	2015.69
0.59_133.5000m/z	38562.1	37872.6	47097.9	36850.3	40686	43972.7	47457.9	44939.6	41801.2	48839	3732.36	10255.4	9872.83	6336	14517.7	11759.5	18492.3	37119.3	29892.2	47112.6	44376.6	35495	79924.4	131261	160280	166604	116931	111182	160976	197976	174002	142839	276583	233474	4914.18	6594.59	10290.2	9777.25	7885.28	16847.9
0.59_138.9945n	7468.55	6866.14	6991.45	9112.43	13278.6	8872.61	10463.5	8701.62	9751.23	9663.97	1787.57	4347.04	7082.74	3758.98	8311.18	8569.12	4747.18	4464.33	6336.23	11855.5	14820.7	4104.97	17740.9	32108.2	32658	40126.6	32957.8	23240.2	26645	30699.1	39027.7	26882.1	48627.6	50758.1	3479.73	3985.9	6998.51	4385.63	4542.11	6196.47
0.59_141.4885m/z	3888.27	4837.39	4464.33	5164.19	5795.58	4816.61	8767.25	5189.75	3832.92	5612.03	4013.61	614.061	5799.08	4978.57	5961.81	5049.26	457.75	3719.17	5106.47	5173.39	7119.5	5160.57	1496.75	10570.2	18145.7	10892.5	10433.2	14119.8	8725	1594.7	8917.81	9918.71	9327.48	18927.5	3550.16	2.08428	5179.94	2789.91	578.023	6752.02
0.59_142.5047m/z	9721.76	8895.72	8419.38	9718.72	10440.5	10766.7	11934.4	10418.2	11664	8677.17	2424.6	1216.46	2057.98	730.635	2901.01	2477	2553.14	8322.93	5815.02	7336.18	10336.2	8955.59	16383.7	29730.9	36867.4	42900	26197.8	22675.6	34521.5	46917.3	43051.5	33736.4	55285.8	59214.6	3081.46	3067.89	1764.65	4122.7	2030.59	3718.46
0.59_154.0130m/z	32281.3	26150	34491.8	26663.6	29745.6	29603.1	30521.4	31675.7	34158.1	34352.1	3011.98	7701.87	10283.5	5661.52	13574	8031.3	14692.2	32416	23452.4	36803.1	30153.8	26849.8	43452.7	86748.8	111312	107212	79184.4	74683.3	104367	130576	119953	98052.7	174480	157750	4141.72	4735.87	7090.87	8269.37	6248.44	13023.6
0.59_154.5134m/z	7619.79	4382.72	5263.84	6418.29	7242.4	5722.02	6395.22	5784.79	6296.07	6644.66	2142.73	2742.69	2957.31	2403.78	2820.97	2708.37	4483.97	11223.8	5712.49	8993.78	7352.16	5060.18	9001.91	21590	24056	25721.3	19869.2	20447.9	29400.5	32276.1	34249.5	26475.6	49028	43593.4	3554.94	2039.35	3695.32	1963.71	3388.51	2856.04
0.59_156.9922n	10498.9	9960.66	9438.65	9857.5	9550.49	11697.4	10351.5	11055	9063.12	10858.1	207.688	845.296	1938.26	1927.66	577.826	3359.75	649.685	3164.74	6197.62	10197.9	10801.2	6589	17072.3	37002.2	41717.5	46570.5	39151	23534.5	38132.5	48812.7	50666.4	36204.5	67736.1	61562.8	2786.85	2941.35	1754.65	1097.4	2641.15	1680.43
0.59_202.9979m/z	16195.4	14138.3	18449.1	11282.6	16694.7	16570.7	18163.9	17006.8	14874.5	17482.2	1444.68	6227.07	5755.58	1815.62	6620.64	4333.68	9244.89	17075	14377.8	19373.6	17900.2	16906.4	29449.8	49451.4	59088.1	58463.5	45836.1	37979.5	59604.2	64003.6	64812.1	49365.3	83014.4	69250	2298.35	3690.14	4336.68	3904.24	2805.84	4836.29
0.59_216.4707m/z	8938.88	8631.73	11312.7	8482.3	9566.81	10514.9	12918.6	11168.7	10186.2	5902.48	1328.07	2309.22	2771.55	1877.04	2165.69	2547.87	3133.15	8522.24	4954.2	11782.3	13725.6	5030.71	19800.2	30878.7	46053.8	44203	33080	27381.2	49706.3	59990.8	55372.4	37995	91512.8	71588.3	2695.28	2815.39	2362.63	2717.64	2417.26	4104.31
0.59_227.9621n	24328.3	26807.9	23872.3	23755	22707.2	28441.8	27011.2	24540.8	19766.3	22371.5	37726	45670.5	42567.2	35797	37142	37143.2	23505.9	30431.6	24218.1	22085	23557.5	20259.9	16915.9	22441.8	26263.3	29166.1	19640.1	22030.2	32638.4	29609.1	25650.3	30580	33392.3	38543.4	42580.8	33682.9	34402.3	25878.5	35388.7	35542.4
0.59_229.9470m/z	7487.93	8245.42	7938.09	6059.33	6202.87	10550.4	12285.5	9638.55	5869.78	10986.2	1851.16	1518.72	2727.27	2114.1	2608.18	1938.61	3767.01	5806.83	8082.04	8106.62	11716.2	7213.11	15916.7	22915.4	30252.3	32192.5	25204.6	16162.3	24453.9	40738.6	38281.8	31535.2	39542.6	51033.8	130.396	1760.85	2416.5	3001.23	2139.71	3534.24
0.59_251.9328n	96212.4	90198.9	102813	100414	102028	110929	93801.6	97268	90814	112992	43970.8	60055.9	58227.7	44491.2	63887.5	61927.4	53312.6	103076	76576.7	114021	89306.5	78632.2	161719	224291	272881	287632	230071	193373	266116	347092	304384	255719	434695	402709	45949.6	49613.9	64428.8	56999.7	53545	61878.5
0.59_255.9529n	9461.73	6799.92	7860.59	11278.8	13069.6	14013.1	10192.7	8572.98	8293.94	12637.5	1174.41	2361.5	3194.87	1238.29	3677.03	2683.88	899.984	8819.54	6472.05	14244.2	9460.47	7384.39	21911.3	30715.9	35657.1	44773.6	31823.1	30937.8	48080.4	55629.6	59192.2	34948.5	74064.5	64819.1	915.753	932.719	937.27	1172.26	1189.66	3955.08
0.59_261.9506m/z	1556.71	1783.87	1608.73	1723.69	1662.15	2084.09	1811.01	1653.17	1918.3	1213	1343.93	1880.35	1394.75	1347.29	1247.35	1672.7	884.206	1510	2242.95	1381.54	2144.86	1532.56	3476.86	5448.16	3382.62	8149.65	7044.06	143.68	4787.29	7762.5	10872.5	3362.48	17251.2	8813.47	1697.74	1094.22	874.469	439.16	44.3438	931.529
0.59_268.9150m/z	2772.09	2589.56	3197.06	3804.16	2125.35	3631.15	3180.56	3315.16	2219.82	2897.33	2790.81	2674.72	3209.65	2757.82	4511.07	4365.76	1521.13	3005.94	1781.58	4782.48	3139.16	1959.04	4024.58	3403.52	4023.61	6422.39	4409.93	4501.42	7095.23	2716.75	2603.76	4378.69	3838.03	6790.76	2279.37	1792.72	3837.02	2874.61	3320.85	3766.83
0.59_270.9735m/z	5905.62	5792.63	5688.7	5389.1	6060.24	6523.98	6051.62	5616.97	5858.41	7633.99	321.981	997.126	1685.54	711.271	1164.09	2078.73	1813.29	5092.93	4316.04	7035.08	6943.2	4354.05	10057.1	13915	21627.2	23170	15740.7	19240.4	21260.9	27325.8	23323.8	20127.5	44180.9	32716.7	1092.14	815.24	1161.37	870.41	1386.14	3054.48
0.59_291.9292m/z	11644	9067.7	14664	7421.94	9414.73	15346.9	9053.18	11095.3	13361.5	12544.8	4444.59	10331.9	16190.5	8994.19	11439.4	16367	9166.68	7413.11	11296.1	14109.2	14089.9	10643.1	10217.6	22450.9	28977.4	29788.9	14118.7	17115.5	21505.7	11726.9	18942.7	18202.5	17197.3	28468.6	9133.6	8079.62	11498.8	9918.14	9163.6	15452.8
0.59_292.9551n	150022	124672	129845	107553	136261	125748	138848	136288	126262	130043	9065.7	36978.8	41008.7	23978.1	45656.2	39853.6	59871.5	134761	108314	141075	133537	106702	217827	348252	474908	445989	342565	304667	447558	563084	528138	413969	765608	656238	14715	24031.3	24006.8	33285.2	27555.2	43982.8
0.59_307.8749n	30924	32914.7	30031.2	18272.6	26798.8	25190	37167.9	26672.5	32806.4	28265.8	15762.7	17517.6	8647.78	11679.1	11064.4	11087.2	29206.9	39518.8	36056	29037.6	32585.3	33660.6	68816.2	101616	142742	86824.9	99812.4	73407	82797.2	73368.5	64854.4	71840.9	54729.1	45179.3	5202.11	9676.22	8212.94	5286.84	6698.8	9822.46
0.59_307.9483m/z	6965.62	7951.73	4637.43	9909.51	7960.64	11453.8	10808.8	8917.23	8658.36	11313.3	201.054	1640.94	3189.65	1147.37	244.913	2887.9	5656.93	8659.85	7679.68	9148.2	9848.09	8799.49	7319.74	28386.1	34892.8	36409.6	26600.1	17605.9	22704	44553.4	42947.2	34984	66098.5	65907.2	1289.11	1423.63	2540.22	1024.04	2292.64	2945.16
0.59_316.9782m/z	8560.77	7472.45	11078.3	7648.49	9682.05	11139.3	13253.2	5967.89	7869.84	9350.83	3132.8	3239.19	4402.22	2531.52	3264.59	4890.13	5157.11	8809.05	6630.17	11194	7908.43	9329.19	14772.5	28497.2	17107	32688.6	19083.3	19610.6	35862.4	44399.1	33563.2	32447.4	52941.7	45878.2	6928.98	5752.54	3289.28	6031.02	6322.95	3331.98
0.59_323.8883n	103398	107982	114102	115017	127117	128905	115766	116716	112127	125377	49184	75383.9	83934.3	65694.6	84095.5	85567.8	89832.2	135623	113927	114045	109321	106309	130897	174203	182436	183612	174944	157700	191453	223341	202690	195655	249617	245353	51059.8	62809.2	66555.2	66549.5	61896.1	79093.9
0.59_340.8697m/z	23669.1	21875	24903.7	15970.9	21943.6	21611.7	23370.5	18818.6	20395.9	23667.6	23009	26116.7	18847.6	19885.8	22626.6	20868.2	19056.6	22844.5	19699.4	20950.7	24379.4	19132.5	34274.7	34070	41168.7	34514.6	31282.1	25455.8	31313.2	40899.2	26257.5	35374	36840.5	38201.3	16067.7	15497.3	17267.6	15491.9	16583.5	16643.9
0.59_341.8882n	22296.9	18515.1	21704.3	24061.9	30352.6	30742.9	23454.2	24490.1	22801.1	29176.7	10932.4	13261.8	21880.2	13030.6	24573.1	14131	13633	25314.2	19136.8	32205.1	26403.5	19122.3	30030.7	41187.3	33161	60264.9	45973.2	47739	46723.6	63548.8	58379.2	55906.2	94859.6	81697.6	15934.9	16530.6	21754.1	14753.2	15905.8	21375.6
0.59_343.8908n	31112.4	24581.9	29526.6	24618	29214.8	36927.6	31153.8	31040.7	29802.2	28069.7	26641.1	22707.9	26995.4	19435.1	24023.6	21256.5	23425.1	33447.8	26804.1	30740.3	29870.6	28752.5	47304	70817.5	81197	75375.2	68432.5	52882.8	84235.3	85086.2	76818.1	66652.8	87708.3	82652.4	18830.4	19104	24318.3	16177	17430.6	20585.1
0.59_367.9140m/z	14556.7	14394.2	11204	11813.5	12848	15217.7	18384.1	14520.4	13957.8	13426.5	4501.91	6355.65	6933.75	6630.5	6438.52	7043.56	2981.78	10798.4	12581.5	13178.7	13065.1	10593.5	19699.4	34228.2	36794.3	26726.3	34604.9	33011.8	39227.1	59235.9	44697.6	33989.6	75575.5	63788.9	5550.26	5958.91	6471.94	6143.93	5016.02	10660.4
0.59_369.8929n	78901.7	77986.6	81461.4	73436.9	81566.1	95674.1	73423.4	79906.2	68658.7	86668.1	74236.2	63885.3	68131.9	65108	70110.1	66237.7	56991.9	74943.1	65289.8	83294.7	72401.7	61648.4	93880.4	129444	135385	149336	126199	119360	166153	211132	177958	149769	250625	216477	69154.4	63169	63883.7	56971.7	58477.3	54225.6
0.59_370.8950m/z	22930.8	18178.5	21798.3	19727.3	12560.5	17883.2	23911.6	25322.4	22119.3	19754.3	14646.9	19789.6	20289.8	17672.7	20112	16912.3	19258.8	16208.7	19753.3	12992.7	23217.3	22095.8	20442.8	34793.3	52175.5	26906.2	20148.9	17805	22596.1	16805.3	19837.6	25974.2	38870.8	37938.8	17270	12586.4	19858.6	16474.5	16732.8	15124.1
0.59_376.8567m/z	16954.2	15280.5	17028.9	10002.5	13632.4	17754.1	15424.8	15005.6	14987.8	11811.7	1554.43	3061.48	832.133	2473.33	3897.55	3262.79	6626.27	16343	13610.6	11384	15748.7	17124.2	31289.4	43948.9	62615.8	49085.8	43717.2	37224.4	48012.4	43150.4	47529.5	41765.4	44544.5	40629.9	1886.39	1924.29	3738.22	3885.22	1937.72	5915.61
0.59_389.8835n	49405.6	43152.2	54907.7	39965.5	42757.9	39844.4	54804	50919.1	47634	35050.1	44851.5	44282.2	26838.9	27600.3	38268.9	39495.9	31039.4	37707.6	43428.5	48116.2	48449.7	40910.3	61612.1	108183	134309	112446	92260.1	94848.3	123834	141638	136723	98117.4	156465	166281	23780.9	30037.3	30322.5	25662.8	28748.6	28937.3
0.59_391.8228n	64917.8	60802.5	60108	59330.9	59029.8	58987.7	64028	57395.4	66311.5	63362.2	58613.7	60057.5	52607.8	58785.1	54832.4	58203.6	59487.1	69430.1	72856.9	60686	67999.4	74676.6	95996.3	125622	153015	101199	111143	105222	120764	112084	92257.1	111232	103010	97383.3	43197	42302.2	47767.3	41891.3	44861.4	48206.9
0.59_398.8389m/z	34218.3	32755.7	34827.3	29251.3	33766.4	33915.8	35720.5	30714.3	31997	34342.4	43074.3	43076.8	31332.2	38729.7	35261.3	33008.3	30742.2	34120.9	36247.3	32249.6	29650.3	33841.4	40916.6	50569.1	70704.5	54419.5	47879.2	49413.3	53806.7	58123.9	52740.9	56399.6	61136.5	50024.8	32762.7	31761.5	32404.9	27968.1	33331.7	27836.6
0.59_404.8957m/z	61204.9	57949.9	63632.7	67600.6	72472.2	77600.9	61191.6	57357.5	60838.8	81438.2	61899.7	60844.8	62341	52849.7	60262.8	55367.1	52664.7	70795.3	51808.6	69818.8	59083.5	58445.8	85617.5	116301	104913	114411	110346	111043	124446	148015	134528	121448	176884	156712	52673.8	51239.3	51013.1	45544.2	50582.9	49022.1
0.59_422.8852m/z	9666.88	7078.99	4787.01	6263.24	10096.7	7451.06	6145.5	8201.47	8668.37	8576.54	3903.12	2699.18	7125.7	4288.5	4215.64	6416.89	5125.48	8901.67	10460.8	8182.55	9431.09	8647.15	14674.1	25893.2	27971.6	24350.5	17250.1	20208.5	23623.4	26906.4	25727.9	18060.3	32575.7	32791	2148.61	7129.78	5722.84	6773.03	6855.25	8146.28
0.59_430.9005n	42600.8	45421.9	40866.1	49952.4	56663.7	61597	45097.3	40699	37847.1	55350.4	11029.3	19778.9	34765.1	20108.2	35354.3	33737.6	24002	54552.6	31965.4	54245	37901.5	34039.1	65262.8	85305.7	88237	124552	99401.4	91019	125356	140248	143299	110666	201201	177477	29070	26386.6	35116.5	24480.2	25218.7	36706.3
0.59_443.8309n	32944.2	36910.2	35312.7	36780.9	39441.7	32817.7	29278.3	40163	41371.4	38863.9	10230.1	19415.4	21567.5	12371.6	20289.4	19607	23766.5	41145.3	31709.2	37957.8	36125.5	27817.3	50019.2	70342.7	88783.8	85215	68424.3	72549.9	70889.8	90857.3	83530.2	70784.2	100636	98710	12377.1	11210.3	16407.1	14785.8	13011.9	12982.9
0.59_454.8492m/z	7118.81	6250.58	14003.4	9722.93	7700.15	13342.5	10203.6	7457.67	8140.43	9005.91	15959.1	18704.4	19506.4	15803.4	19013.9	14572.3	9907.11	8092.11	10179.3	9492.29	10326.4	6226.9	7804.33	6846.57	6966.13	9797.74	10056.4	11883.3	9113.47	7065.62	12441.5	4825.38	9854.3	24564.5	17984.1	14210.6	18297.5	15429.7	15796.4	13099
0.59_475.8406n	104066	94932	103317	93552.7	117028	107272	117112	98243.1	99068.6	110169	68091	99138.6	96219.3	93367	99555.7	105769	90500.3	98287.3	99000	114194	113346	104684	117587	141710	200391	185226	155965	149799	186786	226926	223980	189184	304913	261855	78714	84473.4	79475.4	85957.8	77618.8	88403.3
0.59_483.8592n	25225.1	24592.9	25415	29342.2	31254.7	34108	23743	22149.8	25816.8	24492.4	11710.4	13338.8	29676.6	17662.4	26091.7	17895.8	14628.6	25308	19398.2	26902.5	22064.2	21283.5	23853.3	35774.8	41254.7	54529.4	38181.3	37995.5	37245	49961.6	57920.5	41862.2	85524.4	70138.2	19591.7	22646.9	22823.1	18215.2	16778.7	22250.5
0.59_486.8591m/z	28787.4	29315.5	28886.6	19947.7	14430.7	28176.1	32700.9	26135.4	24880.7	24097.7	23173.7	24695	20405.9	21781.4	22597.8	21430.9	21526.8	25331	19763.6	23959.6	23002.3	24176.4	36392	56357	42147.5	45715.1	54370.2	45486.8	61527.6	82001	74630.7	64144.1	111459	96571.1	20556.9	20584.9	24034.8	10392.7	17438.7	19695.8
0.59_491.8138n	45403.9	41464.9	47362.8	57005.6	65150.2	64738.7	48210.9	48463.1	41493.1	59341.3	81168.3	71471.1	56517.1	61570.8	60628.2	51617.2	46976.6	60822.7	45853.9	59316.4	35920.5	41837.3	86945.7	99723.5	65596.7	101142	92535.7	87846.2	104367	113902	98298.4	102194	119781	137239	66240.2	52605.4	54007.2	43602.3	55044.4	46938.7
0.59_511.8096n	35488.3	29373.3	33726.2	35231.9	36496.9	44088.4	33068.4	32322.5	27758.1	34133.9	13510.7	21643.8	28502.9	17915.2	23720.5	22474.3	21983.8	37515.4	31972.1	46249.9	33379.9	30453.8	47080.3	63688.8	54347.8	74086.6	60520.4	54288.9	83398.2	73921.3	88001	73257	125273	95751.3	21086.9	20737.4	17812.6	18460.1	21007.2	27747.9
0.59_518.7860m/z	8975.36	9336.12	9122.51	10528.1	12221.4	10985.9	12121.7	10990.5	12539.7	10406.6	3427.9	6733.03	4751.54	6689.94	5758.81	9371.08	8772.69	17608	7473.48	15281.8	14224.5	12780.9	29375.3	31497.6	43489.5	33489.4	38296.1	26374.6	32434.2	16314.2	32336.5	28121.8	28935.4	20657.1	7004.41	6741.65	4966.3	2603.7	5901.1	7477.97
0.59_521.8427n	46058.3	54580.6	43483.6	49767.2	57556.6	62133.3	41622.7	38965.7	49379.8	56991.7	57844.8	72388.5	63750.1	58081.4	62480.7	57847.6	49142.8	45194.6	48579.4	54990.9	41361.2	46666.1	54133.7	71994.8	49125.5	64740.9	58388.8	58907.6	71331.2	90686.3	88941	82583.3	89237.2	119364	54444.8	54771.4	66634.1	43895	48737.2	46763.4
0.59_545.7955n	66249.5	71030.7	82894.6	71428	77320.2	76598.7	72069.3	65900.8	70991.2	73935.8	103164	92826.1	88474.8	92692.3	90658.8	75434	68510.2	86707	74602.6	83232.7	70185.3	73674	122099	128434	136078	117750	115649	118943	143427	116002	136886	121881	154355	178810	80636.4	78721.3	76243.2	65284.7	72543	65535.7
0.59_551.7624n	60604.8	44367	47755.1	53225.9	66182.9	57349	59525.4	55333.7	54473.2	56929.7	76086.6	72303.2	61679.4	68663.9	65754.3	65154.8	54029.4	74643.9	56933.3	59851.1	57605.6	63394.1	97474	101207	130459	107830	117761	94402.3	109345	109799	116058	130172	114407	107391	55203.2	63191.7	60608.6	51447.6	61011.8	53347.9
0.59_556.8239m/z	23914.1	24052.2	20866.1	32661.2	34383.9	34228	24904	21589.3	24829.9	33273.4	20099.4	15962.4	32755.2	18425.2	25306.9	26665.8	18973.2	31776.6	22552.6	35501.8	17507.9	26235.9	42983.1	50023.6	37986.2	50664.6	58611.3	43048.7	61535	60834.1	50829.3	59027.3	91382.6	67401.8	28233	24419.6	26993.9	26285.9	24065.8	24579.3
0.59_566.7651m/z	19771.6	18675.7	16063	13011.3	14877.9	13829.8	19554.2	19073.4	20604.6	11132.8	7603.74	15336.3	12054.9	12449.3	12958.9	8253.2	18881.8	17979.9	21968.4	12753.7	16578.4	24949.1	18234.4	22196	41377.9	25039.5	27843	13262.2	24561.8	23078.3	24196.3	23672.5	33710.3	29903.8	9901.82	10448	9706.82	4443.21	10327.9	5736.95
0.59_568.8279m/z	10744.8	10682	11940.6	10626.5	12551.2	10556	12285.3	10144	10224.3	12891.6	5912.11	10818.1	16925.6	9792.29	18301.6	12322.2	14210.5	10641.2	13531.1	6802.61	12648.1	13425.8	8764.68	21306.9	23379.8	14387.9	21543.6	15680.6	18261.1	18030.5	19911.5	18476.3	17562.5	32051.6	16810.7	13436.8	12903	4802.96	6541.12	15717.9
0.59_586.7619m/z	20318.5	16185.1	24609.2	18684	19531	19571.5	22682	21699.8	22435.9	17348.3	19111.8	25199.4	23599.2	26253.3	27175.5	26032.9	18899.1	16185.4	23324.3	18161.5	17087.2	22127.1	29185	47935	41094.4	34065.6	36604	32765.9	40573.6	51057.8	38101.9	35273.6	57303.6	53366	22230	17439	25387.3	19374.5	23196.1	18796.1
0.59_596.7797m/z	32398.3	29572.8	31254.4	20896.6	25876.4	31407.9	29338.1	32077.3	25583.8	28428.7	27224.5	33832.5	34894.3	32309.7	30751.2	29891.9	22833.4	31738.7	32916.6	25408.6	28146	28794.7	39909.7	37827.8	41680.6	36966.1	43782.6	41023.9	36165.6	46749.9	45821.3	23498.4	50490.4	32616.2	29153.5	33086.6	29429.9	25810.5	23136.6	24815.4
0.59_597.8018n	37779.1	32519	42647.4	47756.6	46311.5	50319.4	37148.6	25732.9	32787.7	55543.9	45306.4	48679.3	43888.8	46531.5	46198.5	45069.1	32192	43430.3	30707.2	50678.8	32832.7	28724.9	52914.2	62234.1	41564.6	63681.4	69582.9	67003.6	59724.3	71959.2	68977.3	70400.9	107447	67787.8	43554.1	39651.7	47180.3	40249.9	43915	35529.5
0.59_651.7742n	72251.6	66789.7	75241.6	69976.2	76523.5	83542	72877.7	66202.6	65331.5	80061.6	80622	85447.5	97798.4	87705.6	85651.8	84607.3	66536.7	95578	77815.1	78753.1	66317.4	77956.1	122892	126172	127889	121058	134349	115924	105150	103200	133173	125264	129671	134014	90102.3	74306.6	87643.8	66298.6	68665.2	72131.6
0.59_781.7026n	154613	109401	149617	161038	171652	177663	139240	145798	140568	150951	237050	216730	232131	224083	219964	208156	138498	175074	140685	157976	146103	167388	186790	225761	179593	181111	232126	204328	223063	195939	182065	245113	162408	169870	203085	180464	199023	154691	205109	172118
0.59_978.6157m/z	22264.3	25989.4	16218	19675.1	27452.3	23242.3	21431.1	25756.4	23739.5	24129.5	20986.9	23134.1	40776.4	18618.8	20452.6	22155	15064.7	33317.5	24638.2	17087	8245.38	20143.7	28240	31732.6	46161.8	31993.2	19875.8	11255.2	40820.9	18172.3	28872.2	25580	9840.83	38762.8	40890.7	33976.4	36395.7	23088.1	25974.1	30749.1
0.60_1017.5927n	75739.6	61427.4	71896.1	80020.3	74679.8	50840.2	91550.4	57232.2	40873.1	77622.1	109711	119946	117444	121578	111744	109270	67135.5	85147.7	89641.3	68888.4	68612.1	50138.1	102584	105466	134494	89602.5	78179.7	72024.9	92877.5	70354.6	78966.9	111429	62443.7	66133.9	142051	129319	122048	88723.7	137778	103875
0.60_1019.6113n	47990.3	39711.5	41516.3	36610.8	44400.6	52645.9	51887.7	33846.5	25341.1	44162.6	71224.3	65471.3	69801.8	57848.5	77055.9	68106.2	32000	48195.3	40940.5	44435.7	37069.9	41908.3	44103.7	67211.8	50339	70039.7	63528.1	66571.6	33719.4	47515.3	62091.8	36989.8	55849.5	33682.3	52230.4	51104.4	50437.3	33915.9	56595.5	50993.3
0.60_1025.6108n	67367.1	23012	51499.4	50544.8	59444.9	29147.7	51841.7	38708.1	58314.6	52979.5	71856.9	71656.5	106486	74698.6	75233.3	63130.4	52390.9	61656.8	52522.8	31034	53502.3	56212	68298.3	83585.2	73879.9	46538.6	40469.3	67389.3	73933	66296.8	58107.2	70856	73392	64703.5	85655.3	78991.3	78824.1	69003.4	85006.8	47725.6
0.60_1050.5881m/z	32959.3	18444.5	41111.7	28404.9	26802.4	23499.5	38136.5	36008.3	34147.4	35942.9	54066.2	44535.6	67890.4	38214.8	42985.1	55022.7	34422.5	21610	33962.1	34075.4	27269.6	26094.1	36054.2	35396.2	53159.5	43479.5	33202	26850.8	50420.7	24430.8	35400.4	47774.2	50561.7	18885	45248.1	56192.4	48081.1	38014.2	52923.3	32117.3
0.60_1094.5576m/z	14002.6	14403.1	23468.8	14825.1	11581.5	18759	11525	20227.3	17535.6	16286	30874.3	27148.9	22434.7	21239.1	16443.5	24748	11776.7	11441.7	24933	15679.2	25194.6	9648.55	12270.7	23389.5	23815.1	15742.1	8618.67	8719.51	17626.6	32086.4	14911.2	33440.9	19850.3	22749.4	21926	29899.5	29729	11634	17281	16782.7
0.60_141.9268n	77580.9	77569.3	74164.3	87313.3	96856.6	91584.8	82781.2	81102	69479.7	99114.5	73378.9	87153.7	188557	112717	133401	124685	64415.1	116424	75581.2	97316.7	83634.1	79824.2	125957	157688	172532	161911	162872	150946	158317	130989	121381	130873	135750	137864	116153	111336	136020	121587	124343	137945
0.60_187.9249n	53243.6	48553.6	47951.5	47112.8	51907.4	53715.9	51188.4	50605.9	47711	54732.2	13490.5	25788.3	33123.8	16922.2	22860.1	29121	37678.8	58751.7	48510.7	54630.6	54675.2	52562.8	83443.6	112868	136973	105391	110678	89477.1	105413	97821.3	96803	103289	95147.9	94197.1	15379.4	18905.6	26477.7	24872.3	16059.2	27620.2
0.60_207.9862m/z	6884.44	6987.97	7518.62	7939.91	9671.85	5097.64	10310.3	8237.18	9281.82	10974.3	556.224	1551.05	2185.17	2713.36	5732.32	1912.45	8120.45	10674.6	8678.76	10326.5	8632.11	8059.38	17957.4	22229.1	15753.8	18939.3	12650.1	17893.3	25753.2	36184.1	22961.7	25349.4	48186.2	42618.8	3713.74	5538.68	5095.5	4209.52	2375.98	1818.36
0.60_219.9368n	42055.4	37593.9	39850.9	35769.6	41639.9	33399.4	38091.2	39724.9	28731.4	39833.3	297800	212365	218234	239205	165908	182521	59845.3	38006.1	44178	20585.8	40963.3	50573.3	17829.9	10906.1	19659.6	9646.52	12216.4	13199.3	9987.95	12434.3	10537.4	11355.8	10607.2	13982.9	276817	207201	229833	153925	202522	114868
0.60_265.9315n	58365.8	56342.5	57228.1	52943.7	63290.2	52796.3	58043	60093.9	56655.9	61178.9	141235	128305	99647.6	107525	99441	100262	61223.2	53820	50614.7	47390.9	62712.1	59521.3	37614.7	51658.5	38093.7	43429.9	40746.5	48709.3	43651.4	67335.2	60434.5	58542.9	56835.3	75643.2	116365	92288.7	99710.7	70859.7	79724	74472.8
0.60_274.8741m/z	7335.61	8554.43	6988.04	6065.85	8491.21	6434.71	7407.3	5381.32	3900.42	6483.1	139100	80068.2	31468.4	65702.9	28920.7	38530.1	20101.8	8393.74	11409.1	5396.54	8895.98	13061.4	3826.79	2880.97	834.385	1318.93	2612.05	2362.18	1849.75	1677.86	847.885	3541.58	89.5893	1378.3	49330.7	37819.4	37371	17462.6	30143.4	13656.9
0.60_278.9016m/z	56240.7	46858.4	56632.3	48822.2	57648.2	57343.4	50427.7	55662	53410	57754	11945.2	29361.9	32440.3	29033.4	32789.9	32363.1	31821.3	56043.9	49062.8	51218.5	51948.1	52810.8	66909.3	83611	95656.1	88506.9	88433.5	74396.5	95292.7	86799.3	89168	91116.9	106076	103943	26183.4	30722.1	32584.2	30612.5	28118.2	36323.9
0.60_293.8690n	59044.2	59957.6	65020.2	60447.9	61463.6	61298.8	65840.1	59249.1	62107.2	59302.3	40223.9	61917.5	64601.8	67142.2	62506.6	59033.1	55030.8	75110.3	63709	58288	65052.5	71452.1	75719.4	82760	97300.6	62197	77375.8	77943.1	82538.6	67347.7	54024.1	91971.1	64628.2	72466.9	52818.4	55083.6	55041.5	51384.4	52753.3	56275.2
0.60_320.8679m/z	26208.6	21432.2	22753.2	16093.2	24199.9	19815.2	21466.1	24808.4	23412.5	21253.9	75512.9	56601.9	20705.5	43836.1	25398.4	35443.3	28592	23151.3	17021.9	13040.8	20399.9	22057.4	16141.7	18139.2	15364.3	16814.2	21746.7	19405.4	10490	16741.7	12191.8	25584	12043.5	13095.4	28576.2	24921.1	25977.9	17868.7	22732.3	12003.2
0.60_329.8564n	59808.7	50981.8	55634.6	54023.2	59479.1	55242.4	59701.1	56259.1	56900	57214.7	11234.3	23724.4	24308.5	21015.3	22667.4	22839.1	42645.8	78340.7	60088.3	59532	59508.5	66207.3	108931	146913	197603	136471	152361	123057	155386	118103	126611	131453	121937	118430	13381.8	12049.8	17765	21381	17942.1	26862.2
0.60_378.8399m/z	41041.2	38272.7	36395.4	35123.1	34536.5	34427	38048	35083	35434.3	33648.4	22201.3	39004.1	22775.6	24620.3	22833.8	30440.3	36099.8	44208.9	43932.3	30920.9	36850.2	40386.1	37198.6	48506.8	66689.7	49589.4	46158.2	50514.5	53154.1	46635	41799.3	50252.1	44066.6	44849.6	19056.1	20042.5	21207.7	16501.1	19217.2	17681.8
0.60_384.7939m/z	20365.5	20272.9	21015.8	20745.9	18684.4	20568.7	22897.4	22498.6	21068.9	20968.6	8800.34	15251.7	11968.3	11093.2	12924.6	11617.7	24303.7	36641.6	28624.8	24196.3	22538.1	23112.4	42630.7	51576.4	54216.7	45467	46406.1	46823.1	47472.6	37676.3	33022.8	46505.5	32585.3	29078.2	7873.22	3804.24	7997.39	6790.3	7229.89	4439.07
0.60_409.8438n	36703.4	28790.6	30799.9	39999	47399	42173.5	28067.4	33487.2	31994.6	47604.4	56755.7	44845.9	44610.6	40481	36486.3	37504.7	29999.1	42784.7	35276.7	41654.9	34831.2	32945.1	51625.8	63094.1	59998.5	66493.4	59358.8	46017.9	72777.2	62069.3	68230.3	59068.9	87201.1	89107.4	43685.5	40693.9	34538.4	34056	32084	37037
0.60_413.8179n	36635.2	31577.2	34783.5	32793.1	38267.9	44681.1	34610	36927.1	32628.6	34894.7	16338.6	21618.5	15719.2	21816.5	16463.9	18129	31661.6	58835.5	41335.4	40910.8	27681.4	32792.1	78757.3	93263.8	87352.7	71475.2	83110.1	82651.6	88093.4	76256.2	75703.9	86596.5	62870.4	58517.5	16002.5	14251	13353	11970.6	16310.1	19558.8
0.60_424.8943m/z	21718.8	16792	18488.9	14383.9	19515.6	16264.5	16283.5	18106.2	18698.2	20940.6	33056	30052.2	32149.2	30519.1	29016.6	28680.2	14703.8	17555.5	16032.9	12986.2	17357.1	17808	24104.7	37691.4	47999.6	48404.4	38427.9	28927	39838.9	56035.4	59506.4	41575.3	87671.1	77721	38680	28439.2	34403.4	20631.3	26370.4	21943
0.60_429.8425n	56607.1	50134	62519.1	49545	62384.6	59528.2	58973.9	60063.8	58162.6	67571	87931.6	89317.8	111961	92948.8	89271.8	88202.8	57950	70068.7	58402.7	52340.3	57238.8	64161	66126.5	62342.1	92827.2	75968.7	68760	62456.8	85825.2	81755.4	75392.1	73292.2	72688.5	89748	113507	98138.3	101414	82024.1	92413.1	77767.9
0.60_439.8705n	60628.6	54998.5	53219.7	70148.8	73900.4	85652.9	57419	55178.4	53962.4	77730	182026	119905	108758	126813	95689.6	99663.3	55461.2	68179.1	51283.4	68061.9	53662.4	59643.2	93435.4	118550	83337	122945	115058	110375	142719	155977	150946	131193	181362	175257	132737	102399	108322	76700.8	95035.9	72528.7
0.60_445.8193n	98518.9	99071.4	101332	100808	98599.9	114261	104888	93000.2	102934	115165	162878	155828	129682	146449	135119	128332	110064	123046	114353	96975.9	88846.1	114705	147429	167341	188167	164218	147280	145359	142889	168661	166036	176095	174820	175168	130917	117816	127473	92235	121315	90867.6
0.60_456.8591m/z	25873.9	26449	24534.7	24706.4	25347.6	24134.8	27496.4	26979.7	25080.4	23598.3	42758.3	37451.3	30521	30938.5	30202.2	32188.9	22223.5	28654.6	25184.9	26391.4	22672.1	24200	32531.2	29053	37275	27048	40771.8	31574.7	28573.7	38256.8	22976.1	35417.7	29745.4	32691.6	31832.5	26633	30566.9	22012.4	27963.1	22924.3
0.60_459.8006n	56097.2	46133.8	53197.2	48823.5	46912.3	56440.9	48250.9	48474.2	48526.9	52620.8	22817.6	36184.3	26116.3	30092.3	35537.8	28988	45387.5	61539.1	54503.1	49364	48785.7	51095.1	80053.1	93604.5	108261	77932.7	94051.4	82545.5	92476.7	77580.1	90528.9	96329.6	85135.4	77351.1	17827	18367.7	24961.7	17573	23941.5	25920.9
0.60_482.8690m/z	11942.5	15574.2	11902.8	13714	15220.8	16889.4	16397.3	14358.3	14239	14914.8	6765.6	10909.7	19732.6	9107.3	12068.2	13173.1	8602.65	15723.4	10162.7	11141.3	10637.2	13187.9	18340.4	22139.6	10596	12767.6	17926.1	24765.9	25293.3	46971.4	42137	12343.5	60730.5	41501.5	13149.3	13397.2	15875.6	16922.5	15288.5	14769.6
0.60_504.7933m/z	19521.5	18421.2	23681.2	15017.1	16509.8	20756.4	19495.2	16900.1	15692.3	20399.6	3791.17	12878.1	11336.3	8459.78	10408.2	10175.6	16182.9	23296.4	19818.8	16942.6	19275.5	20066.1	22863.4	35887.8	26842.5	26288.3	29474.1	29943.1	30840.5	20164.5	27531.5	29450.8	21226.8	24911.9	7596.36	8149.69	12828.1	9563.49	10911.6	6915.31
0.60_508.8567m/z	10816.2	12995.1	10697.7	10079.8	9466.56	13279.3	15586.1	10695	10605.6	8298.63	20979	15563.6	17964.2	17526.7	20534.5	13208	11231.5	12053.7	10395.6	13852.8	13374	12404.2	11331.3	17262.9	11372.6	16072.8	14951.2	13315.6	19531.4	26833.4	30427.6	25810.6	28768.9	27259.8	15670.7	16671.6	17178.5	12276.2	12252.2	11565.9
0.60_519.7622n	76900.5	70055.5	80581.1	69597.8	79012.9	82915.7	81453	70797.6	66519	73450.7	69399.3	86283.9	76861.3	77693.3	70076.6	79570.8	85426.8	103925	102618	80700.8	82598	87494.1	115670	132454	156871	112186	135270	119216	137361	96398.1	107361	114297	95948.2	75043.1	59353.3	53807.8	59901.9	55223.7	70149.7	62187.1
0.60_549.7794n	68958.4	75423.7	73969.4	75260	72377.9	83175	72531.1	74297.7	59770.3	82579.2	54891.3	59316.2	61452.8	69069.9	66094.8	70788	48874.9	80179.1	81953.3	88192.1	72538.2	79281	109356	127461	121826	117168	127534	121814	116007	113183	131691	138618	143455	122969	60582.8	48664.8	65410.1	52083.5	48350.5	59848.2
0.60_555.7364n	36151	36578	36529	32967.4	40103.6	39941.6	41348.3	31717.5	35908	34036.9	42420	39585.3	51915.3	41353.1	37373.6	40646.4	36954.5	45717.4	42920.1	37755.9	32942.8	39224.7	64146.8	84626.3	89379.6	63613.1	88432.1	67544.2	78352.9	74739.4	52352.8	63727.7	95000.3	71454.1	40199.5	37250.6	39435.4	38475.5	37363.7	28496
0.60_568.7574m/z	39623.3	29867.9	39228.5	29076.9	37808.8	33360.1	37907.1	31678	36204.6	29675	59332.9	56530.1	55618.2	48035.1	42616.6	40106.8	32446.4	32813	31586.1	36061.8	33149.3	35891.2	45165.1	45799.2	50377.5	46461.8	58821.3	46145.8	45425.4	45069.6	40495.3	57945.7	45054.9	34296.7	46814.9	50523.8	53393.3	45701.8	42710.2	50538.2
0.60_600.7742m/z	26799.4	21647.6	25685.1	28038.6	35355.5	37263.5	22353.8	25399.4	24413	37931.2	33321.1	33843.2	42663	38997.4	36005.3	32449	25101	36017.7	29747	36132.5	28228.5	30014.5	43861.4	46515.3	33358.6	46999.3	43307.8	47382.2	53009.3	60375.6	61454.2	52422.9	40714.1	49172.1	33642.8	34337.4	34710.5	31463.7	30427	28661.4
0.60_610.7485m/z	30980.2	29516.4	29987.7	40257.6	39194.5	41737.3	29510.6	22635.3	30573.8	34563.5	44313.8	50687.1	48764.1	43005.2	41213.6	42608	28873.5	42624.1	32147.7	42458.3	29656.1	35886.2	48046.5	56148.5	58536	58082.1	57277.1	52808	60636.9	47682	50373.6	58779.5	51070.9	55844.4	40948.4	43825.8	43299.5	36912.6	37770.4	41998.8
0.60_612.7441m/z	21953.4	18568.5	21642.8	21869.3	25950.5	22429.4	27614.9	20985.7	15226.2	24544.2	24612.6	25691.9	29649.4	27312.6	34642.2	28394.8	24575.9	21959.2	23736.5	26006.2	25477.9	24329.9	33262.2	38677	36539.4	35558	38046.3	35455.7	36611.6	35322.4	37536.2	40476.7	22544.9	33694.3	30729	25269.3	27858.5	22979	29624	23233.5
0.60_620.7681m/z	46455.6	49082.4	47401.8	32636.5	43348	36583.6	42503.5	43942.5	40697.3	33851.8	79947.9	71234.8	64874.4	73460.9	52744.5	57218.5	44688.8	46419.5	42828.9	38816.3	49293.2	47808.7	57929.6	53805.2	66769.6	42848.6	44749.8	42105.1	55602	51555	76658.3	78637.3	80458.4	62657.8	62791.7	52199.9	61471	46084.8	54724.1	44655.9
0.60_624.7296m/z	15717.3	15835.6	17539	24152.6	24130.8	23175.3	22085.4	17611.9	17315.3	25223.5	27309.1	19118.1	22889.9	20195.3	24647.9	24503.3	16187.3	32141.1	15322.9	27177.8	19464.4	18759.7	38489.4	48460.1	43409.7	43147.7	46880.9	47801	49350.8	22676.8	42210.9	46933.4	45019.3	46738.9	24983.7	21701.3	15598.1	22337.6	21487.1	22307
0.60_635.7366n	54951.2	42358.8	36496.4	48830.8	62456	65803.8	52368.7	51108.1	53300.9	65360.1	74381.7	64899.9	70109.9	59193.6	68806.7	60548.5	52572.3	68004.6	51308.4	60028.3	52116.2	58490.3	82492	82697.6	49648.4	79966.2	77551.7	77078.8	83157	90266.3	83878.8	82279.2	85885	93376.2	61471.4	64550.1	75762.4	57839.8	61852.6	61896.7
0.60_671.7194n	51694.7	42978.5	49299.1	45355.7	60820.1	59507.5	48364	42916.8	35501.3	49036.5	85070.6	74730.9	59401.9	69971	73196.4	62824	50557.4	69136.5	53587	57171.6	56270.2	41115.8	73578.4	96437.7	88508.4	73359.7	89431.2	72795.7	82122.7	74959.1	81839.5	79981.7	62169.2	63023.5	56685.1	60550.8	59058.7	52834.2	54808.2	46486.6
0.60_713.7374n	63654.1	57770	56030.4	57311.6	48990.9	70975.3	60101.2	64020.6	56621.6	77946.2	87397.6	97730.9	108079	81776.2	91022.5	96581.6	59501.9	78266.3	67811.1	63572.1	60425.2	55553.6	89424.2	98078.1	97400.6	84484.3	104157	89415.7	104876	103438	80897.3	110893	93838.7	96796.5	90818	90540.3	100929	80202.9	79413	67174.5
0.60_716.7120m/z	25439.3	24953	33936.9	29275.1	35566.5	31161.9	30282.8	23903.8	31244.3	33350.5	37299.4	39171.3	27209.6	39984.3	38128.9	32928.7	24233.7	38551	24907.8	40416.6	28419.6	26728.5	41938.7	50038.2	39258	49324.1	60783.1	48333.4	36511.7	59756.1	54720.7	60676.2	55352.1	48230.4	40219.2	34717.1	44681.2	33536.8	36626	36291.9
0.60_720.7195m/z	36060.2	20216.2	37338.8	37252.3	33650.9	39027.3	32595.3	30408	22044.9	30669.9	53398.9	57503.4	45715.3	46117.7	36486.1	45929.8	32207.1	38539.2	32412.3	32977.5	34050.3	36574	47919.7	55951.7	43575.3	42077.2	38148.1	42578.2	49088	45221.4	43249.9	50550.2	54047.8	43032.2	51163.6	38641.8	56270.4	42896.9	40106.7	39662.8
0.60_740.7049m/z	23461.6	22435.4	25182.9	36600.1	27581	38022.1	13196.8	29827.8	26982.9	33485.9	30146.5	45796.1	32523.2	39406.6	42361	33084.8	34721.9	40435.2	37876.4	29670.1	28230.7	29470.2	44319.7	56080.6	30671	36304.1	47967.8	25820.8	50428.5	48506.9	43719.1	45472.9	50866.9	20244.3	29883.1	39195.1	37812.2	31101.7	28700.5	33079.9
0.60_748.7202m/z	31701.5	31991.8	29761.8	27618.7	31535.9	26981.7	29609.2	29089.3	31754.3	19786	46602.3	39219.1	44598.4	40434.8	37435.5	41422.3	34902.7	28628.8	33689.4	26335.6	32691.8	33463.8	43165.9	43531.9	46852.2	53203.1	53928.5	46912.1	42715.7	41248.8	37934.4	43303	37028.3	51227.8	36752	40661.4	45110.9	34757.8	36202.1	36606.5
0.60_767.7113n	59381.9	66800.7	74733.2	77363.5	83108.1	80965.8	74715.7	64567.7	71291.8	80712.4	100202	103086	79836.6	85055.6	92746.5	87346.2	59169.2	86895.4	73933.9	72317.2	61257.7	57659.1	116747	101095	107799	81274.9	93538.9	85552.1	109016	94284.6	102421	112516	81833.8	105604	92153.8	77841.4	87233.3	71790.2	78554.9	65066.4
0.60_776.6791m/z	35755.5	34889.2	34689.6	36477.8	19763.8	39327.3	29792.2	34369.9	35873.8	41670.9	49607.8	42132.5	41817.1	49450.3	55175.4	35570.4	29640.9	43545.5	42843.6	29489.9	25138.9	38343.4	57130	59676.8	61612.1	54433.6	50008.1	44385.4	62245.3	36593.1	62035	39639.6	54089	47927.7	52390.7	39859.8	42652.8	37332.4	45395.6	42585.6
0.60_778.6732m/z	22638.5	22628.3	29409	17934.4	30744.7	33260.1	24943.7	11056.9	20518.3	19273.8	42940.2	43824.9	40988.9	37406.3	34637.7	29994.3	27607	38439.7	27422.7	30931.5	30284.4	25145.3	34585.6	49758.9	45773.7	40848.3	44277.1	41508.1	42067	25183.1	35585.6	33002	32778.7	18772	39140.3	31092.6	35004.2	31899.7	37607.9	33213.7
0.60_799.6849n	42092.4	42006.6	49231.4	54706.1	39628.1	50736.2	43632.4	37295.4	31164.4	71427.4	74109.7	70159.3	63591	46119.9	70448.5	75798.4	41555	76397.7	48730.1	61294.3	53406.4	38892.1	59679.1	78349.8	68654.9	72533.2	87338.3	63375.5	78574.1	56095	76453.6	86476.8	51383.7	64673.7	60421.4	75394.6	80576	64403.4	54193	55176.8
0.60_802.6701m/z	33731.1	35949.5	39650.5	39866.6	41789.3	41095.7	38990.9	34565.8	33746.4	35457.1	52843.9	50666.3	51044.5	40533.5	42698.3	51827.6	30855.3	46137.7	27365.2	40744.6	37086.6	33830.4	47570	48218.9	56709.3	37826.2	58140.2	51181.5	56906.9	46284.4	44732.3	49335.7	40759.7	36378.8	45626.2	46827.9	46755.8	40526.9	42236.7	40018
0.60_844.6785m/z	23037.8	36236.3	35414.2	41664.1	45347	42705.3	35279.3	21571.8	35139	40864.7	53663.7	51216.3	38695.3	39303	40989.1	44221.6	34217.8	25683.4	29675.8	30406.6	35748.5	27783.7	53429	59917.6	52570	11224.8	59651.2	56211.3	52905.9	55641.5	55711.7	68761.2	58157.9	26746.6	45328	39805	58960.4	42116.4	40603.9	44368.2
0.60_863.6716n	134630	124420	131235	110506	156385	151903	131246	87304.5	108672	131052	174277	172246	196135	189763	192551	173188	97732.1	136337	136013	119286	122005	139831	181657	162331	191451	164716	199091	186620	195152	201006	171601	209610	171987	183936	174654	150212	184245	141728	147354	140743
0.60_877.6695n	120622	125011	117825	148731	139367	131669	123111	129865	126516	184828	198795	152496	193707	170711	203090	197289	128512	164995	121499	169558	122791	140967	209292	197296	189869	209646	239750	171726	202313	186769	198471	259413	202799	187285	201967	173987	213815	130533	171576	134258
0.60_883.6638n	67771	67740.8	77778.2	75460.3	94650.1	83917.9	71955.6	70081	53013.1	101456	128506	90100.4	124822	96799.1	101819	95356.6	70293.2	109987	79057.6	110984	78035.4	67516.6	133175	127506	77352.3	115543	143473	120312	132399	116202	132562	146309	91841.4	104232	131728	109063	104773	93349.5	71963.2	102310
0.60_888.6554m/z	30461.8	18907.5	19435.4	30032.4	29520.3	32477.1	28405.3	27074	22531.6	27336.9	52900.5	38449.6	51081.6	28622.9	39194.8	35852.7	28540.8	33100.6	30497.5	30859.6	30275.4	32536.9	42107	50525.2	26104.3	30717.9	50788.7	51806.5	24230.7	24540.3	48946.6	49829.4	38929.3	41337.6	39634.3	39819.4	43809.7	31778.3	34315.3	35364.9
0.60_894.6370m/z	32548.6	29190.4	32467.4	30522.5	14221.2	34575.2	23789.9	23433.3	24937.3	29666.5	42090.2	32575.7	42335.6	34389.2	27858.5	29776.7	24391	33176.4	33913.3	31657.7	32977.8	33950.5	42668.6	40570	31156.1	23156	47579.3	31056.2	34787.3	28786.7	33601.9	28074.2	10963.7	27373.1	14311.6	22018.1	30750.6	33477.6	32823.6	31723.3
0.60_924.6447m/z	34184.8	31558	32322.4	31995	34392	35803.7	32365.7	23453.6	32288.5	27123.8	42018.1	58708.4	60313.1	33264.4	37211.2	50163.6	29563.4	35724.2	30789.5	30601.7	34383.1	19704.8	35115.3	38815.4	28859.7	34659.9	50767.2	29609.2	55409.7	33470.5	34500.3	33263.5	33584	14769.8	40401.8	40003.3	49216.4	33504.5	43991.5	38534.5
0.60_936.6384m/z	18680.4	31180.8	23358.3	33006.5	33651.6	30046	38008	22237.2	17903.7	27625.1	48696.1	52949.4	50933.2	48654.2	27828.5	13994.7	21879.8	36713.9	35295.8	20730.5	36708.7	21612.2	33934.2	38223.2	54493.8	32112.7	35742.9	28653.4	37619.5	47082.8	21070.2	36636.7	9313.53	26795.9	46215.1	29320.1	36914.9	34844.1	19040.6	38174.4
0.60_943.6246n	40190.7	57846.3	41906.4	68947.5	75671.4	66863.6	48911.1	61031.2	52044.6	70971.8	86257.6	72545.2	89087	90385.7	96155.7	100683	49671.9	74255	46878.1	80817.9	41096.5	49651.1	57533.4	65900.7	89266.7	89962	69062.6	90871	84077.3	71761.2	42058.4	96072.9	62701.4	65224	73223.8	72640.6	59560.2	51515	70161.1	64962.5
0.60_965.6106n	75342.9	81888.2	69823.7	69823.8	76766.6	93527.2	79771.8	73782.6	73081.9	79194.3	104374	138375	130995	94764.9	104741	95560.7	72724	74133.7	89147.5	76724.1	83933.1	73222.5	67070.4	88681.1	116888	75340.3	92880.1	109796	87335.6	97414.6	88709.2	71871.2	81897.2	99228.5	120731	88731.7	114813	89168.2	96479.6	85773.3
0.60_972.6342m/z	26276.8	22788	16490.6	12091.2	22220.1	29312	28661.1	18753	27377	29513.6	36065.1	35192.4	49839.8	32138.6	30647.2	45426.4	21760.3	22740	29630.7	22599.7	25788.2	25655.8	22660.4	37193.5	40096.2	24705.3	26941.6	19641	48484.3	40265	29706.5	44066.9	30402	24568.1	36868.1	40179.4	33418.5	17003.1	16131.4	37896.5
0.60_985.5970m/z	29275.4	23247.8	30544	34189.2	29325.2	37941.1	24696.6	27999.2	34397.6	37059.4	43000.6	57340.9	41654.7	48823.9	45879.8	50258.8	21579.1	46074.1	24762.9	34269.4	23921.8	19596.2	35255.1	35204.6	22827.2	45750.3	37010.9	41547.8	45400.6	26085.5	44917	46606.6	51263.6	28281.8	40480.2	54273.3	58633.5	42577.4	30797.2	38426.5
0.60_991.6328n	57601.8	45095.2	59427.1	68460.8	73798.8	61623.8	67018.1	60176.1	59526	65312.5	50794.3	95296.7	118680	86749.4	84703.5	71352.8	53438.6	62072.4	51549.1	60840.7	49210.2	48535.9	70694.1	102953	99539.2	84184.3	88037.1	81115	87921.6	60106.7	66665.9	78332.3	86726.2	66199.8	65828.5	80935.1	111285	91377	95156.6	71964.8
0.62_122.9249m/z	27807.7	26717.9	30130.7	27117.9	27332.9	33877.1	29292	28502.3	27321.6	28183	104903	84380.9	53514.8	75453.1	51783.2	56977	40294.3	37895.3	37586.9	21392.8	29212.2	39921.9	35020.1	28105.5	31730	14280.3	27763	27994.6	22307.5	11098.4	15599	28692.8	18749.9	10056.6	61838.1	52954.1	54163.3	33608.6	49705.5	31373.3
0.62_419.8186n	30226.9	27500.6	37332.4	31380.2	39197.5	36662.2	38323.5	27913.3	30355	40990.4	59154.5	66931.5	67025.6	73128	69720.6	62868.4	33037.8	52836.5	42493.6	34263.7	34710.5	43222.5	42356.6	47422.6	48192.6	37076.7	48633.8	38345.6	40112.1	34060.7	33193.3	33311.4	35261.7	40460.8	63793.2	56594.5	53878.3	48644.2	59375.9	47692.3
0.62_432.7793m/z	24615.3	22085.1	28643.9	21415.1	24757	26406.6	22696.1	23471.1	23659	23317.2	27190.8	34213.4	30711.2	25458.4	29219.4	26432.2	21431.1	25877.8	26190	25761.2	20685.7	27036	31006	34460.2	33079.9	27320.4	30800.6	31354.6	30880.5	22407.8	25725.9	31393.8	34378.4	28410.5	20131.8	19021	24928.2	21151.4	18862.3	21823.9
0.62_469.7455n	38917.3	39002.3	33133.1	45257	38624.1	36047.6	29945	40546.1	29177.5	43230.8	39043.1	51498.6	38133.9	37162.9	40374.5	38118.5	36831.2	37939.9	39147.5	28982.1	40048.2	39057.1	49927.5	51770.4	64716.8	46262.2	56836.8	43515.1	37503.3	42440.9	45680.7	41841.9	47230.1	50320	25576.2	31341.5	31578.9	19424.6	24013.3	24451.3
0.62_516.7449m/z	15550.3	13518	14130.7	8535.39	11553.9	14718.7	14556.1	12234.2	10003.8	10199.6	14382.5	19823.8	21359.4	19829.1	18990.3	22096.6	14765.5	15549.2	12993.1	10684	9766.45	18464.2	11382.6	15701.4	17441.8	13145.7	19418.5	15638.4	13502.8	15400.9	7759.16	13495.5	10979.4	8319.33	15980.8	15001.8	18197.4	13385.7	18338.5	10831.1
0.62_517.7722n	32104.5	39857.1	32746.9	35420.1	39362.6	38376.5	32987.6	25942.6	29564.9	33406.5	48444.2	53542	35405.2	44085.3	44776.2	47638.8	36721.3	47110.6	33631	29644.1	34435.9	38770.6	54296.2	68091.5	69771.9	68342.2	64833.2	57118.9	75192.4	50186.8	66662.6	63606.9	80366.6	41047.3	37434.9	33945.9	41601.5	36406.5	35090.4	31671.3
0.62_526.7756m/z	7518.85	5316.3	7135.59	12349	12700.4	12868.1	10861.5	7311.63	9014.19	13008.3	21645.1	19736.1	24096.1	20616.2	16909	20128	8954.43	14431.6	10174.9	13628.9	6231.19	8881.13	21970.9	15646.9	4342.81	13674.1	23454.3	19042.3	14437.6	12078.5	13087.2	19145.3	10663.2	12722	16609.2	16596.2	16477.2	18097	18111.5	13850.8
0.62_550.6952m/z	19383.5	15503.1	27618.7	21005.9	29686.7	29910.6	25246.8	25679.7	27632.2	28570.1	17676	24923.9	23551.7	18162.6	25404.5	14285.9	17704.6	25446.7	15630.2	19125.6	18713.6	24353.6	25855.7	37917.8	44874.8	48202.6	33495.5	41118.8	54136.9	48086.6	39148.3	59009.1	52997.9	41986.5	8964.51	9038.24	14465.8	12383.3	15563.9	10744
0.62_554.6985m/z	24662.1	26808.3	31404.6	30562.6	44219.9	51498.4	24166	30765.9	25907	32608.7	15918.7	24428.8	28273.1	16945.5	16369.2	16378.7	20989.7	60596	26925.1	43934.4	21216.9	19208.3	53922.7	61294.7	46706.5	56719.3	66462.3	47497.4	69990.2	51295.9	76390.1	60456.1	67582.8	75237.3	13020.6	14670.7	20369.7	9601.68	18214.5	12998.6
0.62_561.7520n	62496.3	61098.8	66863.1	76366.6	79496.5	78237.4	71770.1	56297.8	62309.8	62248.4	78722.5	72100.6	70335.6	71101	66184.5	65738.3	52937.2	90084.5	58455.7	73448.9	69912.1	69471.5	107497	120926	106236	98475.9	116785	111530	124164	120636	106387	120145	117732	91484.4	44923.7	51554.9	56460.2	51266.7	52469.2	53781.5
0.62_565.7001n	27152.2	20394.8	34987.8	20915.8	30032	28546.9	35377.9	29024.7	27275.6	24879.3	36117.1	33890.3	24165	28568.3	27016.6	30772.1	39889.4	40209.3	31990.8	23204.1	27203.6	26644.5	45062.1	36639.2	62710.2	37446.2	37666.1	40586.9	41218.1	44772.8	46099.3	44728	28415.2	28087.1	24697.5	17566.1	25784.3	24559.5	26366.2	24375.8
0.62_574.7062m/z	22138.2	16413	16144.3	14464	16665	18750.3	23524.6	20478.3	17277.8	14557.8	23407.2	20404.7	22845.7	20758.9	20492.6	19891	20381.6	23826.1	24126	17011.9	21039.3	22247.7	26330.9	23162.9	44131.4	21848.4	27814.1	17392.2	25509.2	16616.6	14541.8	25784.4	17748.6	17539.8	18754.7	8770.77	12155.4	15190.2	18883.3	19367
0.62_585.6564n	74073.4	70049.6	67098.7	78839	97067.8	77327.2	80526.9	81207.2	83783	77935	65856.6	86849.1	67343.2	75739.7	66210.2	75815.3	76421.9	94966.6	82941	78467.2	74403.3	89233.4	132946	134637	140382	125254	149937	112962	176609	140812	121957	126102	141415	145720	39727.6	51658.7	59906.4	42776.8	54668.4	49365.2
0.62_588.6642m/z	18280.5	33493.7	31561.1	48215	45092.5	51655.7	26020.1	35124.5	33540.7	37670.1	31703.5	31425.7	34068.1	37831.7	31765.1	35998	27313.5	57505.3	34878.2	37537.4	24616.5	32007.3	58468.7	69978	61047.1	68892.7	71662.4	70659.9	85132.4	71263.7	63771.8	75730.2	76525.7	69285.5	30624.3	21016.3	32636.8	28432.1	28671.4	25151.3
0.62_590.6755m/z	16549.3	10860.4	18474	11909.8	14426.8	15640	14233.3	14651.6	19313.4	10693.4	17074.3	24534.5	14790.3	17501.2	18775.9	18911	23877.3	17404	17087.6	15289.9	28277.1	25183.3	18553.2	25049.5	24197.5	11980	27426	16656.9	24711	19409.4	14404.8	18816.1	17799.8	18204.3	12772.7	15141.2	16495.4	10039.4	16485.7	16300.9
0.62_596.6912m/z	42104.8	37486.4	40005.3	35172.5	37859.4	42580.5	35378.2	41481.3	42520.5	36508.7	49282.1	36619.5	36815.6	39221.6	39464.1	48879.2	45242.5	40912.7	33779.6	40255.6	44110.9	42090.1	49344.4	51071.5	96249.9	45977.7	65796.4	62929.4	69709.7	46829.4	69775.9	69993.8	76862.5	55226.3	29631	25854.4	28317.5	23992.3	34908.6	31179.6
0.62_612.6556m/z	32696.3	34959.7	35352.9	26268.6	25666.8	32180.4	33008.3	31280.9	25963.3	35760.9	28390.3	37861	34681	32518.8	31609.2	25250.2	30197.2	40425.9	29233.1	29378.4	25937.7	27841.1	44686.2	61444.9	59317.5	56654.8	54668.3	48191.9	67173.6	58170.5	44650.9	55328.2	46171.1	58237	17128.9	26570.2	27799	17653.1	27092.4	19059.1
0.62_627.6554n	108327	96025.7	115968	106571	112966	127864	115490	108705	99910.3	135870	71511.5	106649	84908.1	87731.3	93023.1	91975.8	92778.5	163855	87986.2	122251	112158	105222	181517	202208	210196	197294	205885	194657	218893	225513	168952	192244	156109	174939	62973.5	66174	67564.8	55853.2	69980.3	57224.1
0.62_669.6351n	159171	175310	185098	217550	232260	231696	188557	177903	191398	221553	141390	157881	168482	141199	159963	158423	157097	237748	171599	196640	178024	151526	294002	302636	345495	305723	349068	321917	353954	347364	312091	333021	329339	330547	117137	110986	134921	111800	107883	114350
0.62_676.6322m/z	51050.5	52771.4	41568.3	40704	49360.5	48017.4	30206.1	38364.9	43863.1	45600.1	34987	44334.3	34951.7	28606.3	36731.7	29973.9	41967.1	53339.6	41755.1	50643.9	38998	45403.4	61250.9	60866.3	80604.3	72611.6	76708.4	67497.8	87996.7	66683.3	68782.6	93100.5	51206.6	70547	25480.2	28251.3	19632.2	25529.4	24440.7	25853
0.62_686.5901m/z	41293.4	36450.2	45808.6	49500.7	54878.5	50352.3	46613	39476.6	34993.6	56403.2	33561	37397.6	44319.6	36762.1	48756.1	38576.8	37427.3	69314.5	37157.2	54644.7	42746.7	45894.8	77362.8	82376.9	86666.5	82327.7	87544.4	81075.7	92204	88599.8	69516.6	78812.3	82346.4	101393	31069.2	31162.9	32536.9	27681.4	28028.5	19071.9
0.62_701.5813n	94796.3	84543.8	89549.9	81253.7	71849.8	79572.1	74927.8	66306.4	84802.4	83821.1	61219	77547.4	59713.6	58771	70950.3	72195.6	67753.6	91392.2	79445.2	60369.2	68472.4	89650.5	113756	143246	134757	124746	124787	102839	137379	148168	128877	130838	135663	130029	38590.6	41803.7	48833.9	34308.6	46653.3	53759.5
0.62_705.5763n	130216	125537	137076	193625	191858	200121	132194	144251	127804	200952	105814	104071	84466.2	89248.9	106824	85084.8	106665	220737	129259	193417	148859	115171	268335	288812	282667	259970	294865	241993	316733	332000	296375	275046	332018	343162	64585.9	74489.8	88305.3	69052.4	61785.6	64431.3
0.62_747.5765n	85316.5	72557.6	91862.7	134183	124568	134640	89656.3	88196.3	73753.7	114247	78790.1	85883.4	84783.7	74298.3	70602.9	55051.4	69715	136157	82012.6	114155	97145	81029.4	193758	203795	168942	150071	185297	189506	198470	201243	156981	211433	236783	167127	61699.3	49642.2	66204.7	44662.2	66790	52080.6
0.62_768.5515m/z	34583.6	34707.2	39058.8	55294.6	50087.7	46664.2	33908.2	35011	29990.6	47033.1	17655.4	22829.7	14947.9	26664.3	28491.1	25764.1	30020.5	62998.3	28493.3	55379.2	39346.7	24372.7	81814.2	71691.3	63824.1	60737.7	84932.6	75352.8	70525.1	101705	75706.2	64309.5	80809.9	86146	15691.5	13258.9	22619	11053.6	16130	22135.4
0.62_772.5279m/z	48377.9	46978.6	50423.6	53370	56892.8	50027.7	41506.1	44614.6	34039.5	55452.1	39014.7	37637.4	34043.8	35064	38856.1	26873.7	32987.7	62752.3	45928.6	50376.7	37350.6	38945.9	68634.1	93750.1	88557	97082.4	88240.6	61774.8	106721	103984	79927.5	93771.3	99907.8	96058.9	28278.9	22862.9	25579.9	21750.6	23354.9	26981.1
0.62_778.5694m/z	37588.5	36224.4	40776	18861.9	47180	34833.5	27929.1	25681.7	34151.2	33087.7	16185.9	27701.3	30083.7	24605.8	18900.1	22847.8	30937.2	48433.3	32205.6	41314.3	41084	28518.4	51562.8	54382.7	58602	57334.4	49765.3	56252.1	67850.7	61166.9	54527.6	59919.1	64564	46433.4	13939.7	19460.5	21385.5	14808.2	18902.9	19151.8
0.62_801.5032n	152418	134695	154880	174424	207510	179571	150238	124742	91684.5	170263	105051	141576	121125	112271	129276	118320	128528	241937	171346	161900	120530	132278	243218	304889	266718	301598	295174	289452	354589	366965	251028	284594	356305	329709	67558.3	72960.9	103507	73940.1	87822.3	83213.2
0.62_803.4874n	158076	141451	161534	199403	206331	202558	155664	167836	163614	241232	91039.2	111377	132080	117438	116555	81612.1	125668	243262	130197	191364	130253	159629	320257	351502	304499	346850	343869	323119	394788	416799	358850	369238	390013	378153	72193.3	83306.8	94405.6	83718.7	95456.9	72390.8
0.62_809.5496n	83003	91924.4	106432	107349	106813	121106	76280.2	87374.1	86455.8	95904.6	53787.7	63421.8	79300.6	59718.1	68626.9	68992.7	80221.2	103567	102598	99868.6	99986.3	88750.8	141113	160245	182365	170646	169534	156845	197020	198922	155784	181331	176322	194146	43447.8	50381.6	54267.2	56550.7	49156.6	61452.1
0.62_829.4855n	157045	153860	158626	171547	191095	170992	176692	126607	127582	193049	110766	126797	109524	129244	114545	131558	153596	217788	142026	184403	142822	136303	293558	304464	316737	308715	288671	297197	348961	327580	234679	342529	366272	370631	92940.7	97228.2	96126.8	77283.6	98299	88388.3
0.62_842.4859m/z	43725.1	31795.9	37509.8	49340.4	46577.7	53394.8	40780.3	36307	35298	49157.7	31719.3	27948.8	32604.1	22220.7	38967.9	16138	38123.7	49404.2	37948.8	40732.7	29806.3	27175.5	61322	65893.8	96324.4	74058	79610	69767.7	91149	77500.2	68336.1	70921.8	61461.3	85723.3	22868.5	25287.9	31244.8	21639.5	22090.4	16669.9
0.62_875.4665n	118359	119307	129385	217774	215657	197351	143200	127664	109722	216640	56641.7	70709.2	93662.3	87781.2	96297.7	75057.4	107243	206872	85998.4	170092	110594	105373	278454	308000	260666	317928	262224	246249	350588	332995	325675	348398	378100	346564	35376.4	64778.9	85721.7	53709.7	65190.3	52364.3
0.62_879.4819n	124816	90953.3	153708	176676	165814	205913	124893	108517	127305	166000	65239.2	115095	90842.1	106123	110562	66090.1	104034	198394	128717	165523	124666	108485	211685	314974	284504	322670	344636	248371	357635	347947	277634	322847	383681	320915	75122.8	72792.6	60811.6	55711.3	69356.5	47249
0.62_881.4668n	87725.9	111130	81546.5	120722	173160	151130	105879	87615.1	99603.7	141928	55330.1	45505.9	73270.7	74414.8	49823.6	51406.6	70107.7	170101	70971.8	148864	96142.9	88208.7	184022	265909	214422	221848	247565	162917	257637	274370	229959	251504	248627	261770	40844.3	47345.5	48842.4	38663	43885	41846.5
0.62_885.4580n	66806.7	68306.9	69470.4	77517.3	96990.4	85650.1	68356.8	55516.6	65067.1	81510.8	35151.3	45358.4	51113.4	31990.1	38340.9	58344.2	37167	106094	56148.1	73067.8	50819.9	55688.6	134027	139927	131787	113988	139847	119287	172282	130965	137282	140837	176623	123227	24432.7	29693.4	27772.5	33165.4	32653.9	35010.9
0.62_900.4631m/z	49348.5	17652.6	46455	36972.3	62796.5	50174.7	46438.2	44281	38539.1	45362.7	23142.9	29085.5	47988	31147.1	30862.7	35952.7	48143.1	54127.9	32148.8	48590.7	41618.9	42720.8	59008.2	82600.8	91268.2	82248.3	49708.2	81175.4	93105	85536.4	60911.4	90952.5	99944.9	98796.9	19211	24733.6	33459.2	28737.5	30070.3	33304
0.62_998.3751m/z	13966.8	19394.3	21947.1	33300.9	29955.2	32589.2	27236.4	17053.4	23840.5	22717	15282.5	15829.5	15951.5	3600.88	17980.3	15965.2	21573.4	17338.4	20827	15704.3	15317.2	19018.9	29310.7	35389	48578.6	51091.4	40085.4	25970.6	47035.7	50443.5	41756	42697.5	64029.2	57083	4448.18	2492.54	15036.9	6816.83	14522.5	12088.3
0.63_114.8934m/z	189253	179946	191000	173718	197740	180059	186634	191018	187485	194156	123084	153490	101416	115614	126633	121777	156422	201691	170734	161338	182580	184894	262442	305387	391198	295912	311592	290613	354567	359257	326101	344390	387893	376116	81019.8	84082.2	95288.9	72362.3	87745.1	85506.5
0.63_173.8835n	207614	196268	210596	204635	237119	227974	203233	210518	211767	241368	320851	361578	212324	314707	259869	257203	273769	342619	264092	224920	221585	265966	352060	390637	415665	235626	323958	308767	349983	264475	229911	334992	274390	190344	166901	177292	176771	141854	188573	148067
0.63_180.9001m/z	122873	114557	121903	124920	146134	139032	126131	123719	119514	140088	138732	168448	219177	196214	193790	182199	127987	176560	138988	132300	130234	144316	191041	221810	241711	191195	217141	186470	221953	163976	150920	190500	157594	150249	153093	150209	163291	145190	165207	157968
0.63_215.8544n	54263.1	55591.2	62464.2	87525.2	93531.6	92902.8	61687.4	58886.7	53569.1	92654.8	47845.5	56673.7	34356.4	41339.1	43164.5	40429.2	57264.3	103219	57952.3	82349.1	63152.7	65978.5	120623	125428	97717.1	109299	123689	120117	127617	113832	112072	137586	120464	107867	25300.3	27492.6	27731.4	20931	28764.3	24094.6
0.63_225.8824n	135981	117465	141145	145930	152864	163007	132466	137487	127047	138662	307450	287235	179178	242806	206739	210073	173871	189600	171092	139444	138548	163587	164732	141079	148335	102224	139580	150340	135683	114664	105409	144117	96642.9	87357.4	174892	160115	186487	123458	163906	117847
0.63_256.8145m/z	36045.9	33384.7	37385.5	49158.8	52336	51735.3	36582.3	36636.1	35383.7	52877.1	30776	35853.9	17612.7	23814	24451.7	22104.5	28259.7	64387	37708.4	44239.1	36815.7	40519.1	69109	73386.2	63326.7	54364.9	65074.1	66855.4	67640.9	66295	63213.7	73138.5	59892.2	55794.2	13110.6	13963.8	18164.9	11035.1	16206.6	11736.1
0.63_266.8430m/z	37223.9	35188.9	40890.6	32337.3	39440.6	38291.8	35054.4	39592.2	35797.7	32495.5	115989	100297	42559.3	73653.9	55475.5	57094.7	58143	52147.9	51161.4	34691.4	35946.4	52659.6	40584.7	40469.7	41190.7	13626.4	35183.4	37005.5	24546.1	29015.7	19273	37658	16040.5	24018.1	43077.7	43925.3	47449.3	27752.5	39429	25406.7
0.63_416.7140m/z	8915.75	9230.02	7408.97	11761.1	12504.7	12976	7464.37	7484.79	6557.48	11270.8	5676.41	4994.86	8186.82	5974.75	4976.93	6203.68	5266.19	13768.5	6288.72	8266.53	9404.79	9181.44	16520.4	22389	18889.5	22192.8	20910.4	19825.3	27678.2	24301.8	25130.1	19685.1	29843.8	25062.9	4727.91	5666.82	4548.27	4154.66	4626.08	5499.76
0.63_448.6650m/z	9433.56	14404	11142.5	14867.1	14636.6	16584.7	14112.4	10359	13598	10928.4	5516.38	7578.82	5030.67	4703.12	9449.71	4693.68	9988.29	14783.7	9057.38	12144.2	13707.1	14684.8	23039.5	30288.1	19137.6	24643.3	27141.9	21067.3	33570.5	27576.3	24564.1	28159.6	29254.8	25599.8	3525.32	4620.59	7731.91	3741.69	4268.84	4522.88
0.63_449.6931n	23091.7	21792.7	31432.8	28668.6	30880.6	34317.8	24146.4	27341	23770.4	31297.2	4923.04	20516.1	18910.2	14481.1	18093.8	15260.5	21267.3	33352.9	20888.8	28627.3	19658.7	22373.5	37596	50206	47892.8	50660	44798	44108.4	63591	47131.8	53949.5	56754.1	61362.9	67246.8	12442.5	11367.7	15074.5	11640.3	13735.4	13322.9
0.63_450.7513m/z	25542.3	23783.8	26960	22759.9	29350.4	26706.7	27608.3	22226.9	23671.7	28310.7	13431.6	31394.6	21365.4	23198	25840.6	25585.9	19990.4	28859.1	23601	19649.2	22115	28594.2	30641.7	30858.2	30332.6	22155.8	33483.8	26292.5	36192.3	26530.6	34806.5	26477.1	33579	33698.1	15270.1	16774.9	21591	5121.83	17848	13484.1
0.63_501.7023n	48113	42001.4	51765.9	31890.1	50009.3	46412.5	37128	39024	29892.7	49860.2	21544.4	43551.1	25685	31039.7	30347.4	30334.9	35972.8	53595	44551.9	40041.7	49011.5	41170.2	50320.5	74243.1	85907.7	55450.1	68235.8	52911.4	71452.2	64950.5	54852.2	72265.2	77087.6	70288.3	13352.5	14144.9	22537.9	16999.7	23708.7	24887.7
0.63_626.6281m/z	27963.5	22721.7	34981.4	30673.2	38852.9	50362	34982.6	34822.1	19412.5	34109.6	31553.6	36037.9	24188.3	32421.6	31618.8	26624.8	27259.5	54922.4	29987.7	28334.1	28685.8	27408.7	51079.2	59051.4	46052	43465.8	52968.1	49846.5	63503.1	59914.9	58252.8	74073	64778.9	45368.4	21640.8	18002.1	24629	18402.3	24416.5	21568.1
0.63_678.6129n	39665.2	45670.6	41027.8	67214.2	74161.9	79625.3	42531.1	45225.4	49066.2	72851.9	27414.6	32177.8	31818	30730	33493.4	25406.7	27469.9	65703.5	47870.2	68340.5	50797	41195.5	93493.9	107629	78958.4	104972	106609	108059	137643	85772.6	113493	117555	96831.3	134320	22042.9	18172.8	23977.6	17334.6	24257	17416.3
0.63_699.5622n	81534.7	91668.8	102972	112009	108014	111179	70878.4	97197.1	85811.3	122201	86515.4	87348.8	80511.9	76303.5	75085.8	64088.5	56146.7	127869	84150	114487	90598	89691.2	143671	183267	179481	166568	170630	139408	194915	181215	160260	188564	173077	206562	60107.3	59474.3	70620.3	58399.8	60229.3	63114.9
0.63_712.5764m/z	51597.2	43772.9	48059.8	51894.7	52485	49624.5	37763.3	43977.9	31041.1	52584	37233.7	40025	37949.5	30553.4	44787.7	38467.1	32079.9	58376.5	25806.8	50818.2	39653.6	37088.2	60979.9	79785.1	92552.6	62645.3	77537.9	61681.7	73054.3	67916.1	69470.8	84970.3	75789.6	86874.5	28418.7	27557.1	31102.6	28738.7	15722.7	24134.5
0.63_719.5728n	133761	106731	115981	118378	134262	143590	102341	104467	127607	156135	69259.1	102906	86914.7	80890.4	84854.1	77978	109149	152920	111383	120205	127720	115399	188093	200710	264080	216092	200358	198136	242615	198080	208756	221117	259728	233467	50683.5	52201	62809.5	45035.3	70037.3	58969.1
0.63_73.9329n	400172	382944	409840	394721	421632	416461	403609	412694	401147	438739	265556	332385	243321	259482	283334	280578	334771	439737	368145	378969	405448	408145	586538	665291	849783	675107	687584	643782	798987	796549	739650	761797	879596	846657	184483	181643	220517	170957	195898	195374
0.63_820.4859m/z	47109.9	44850.2	59199.9	54876.3	54404.5	55901.3	53077.3	46389.9	55382.4	57145.7	38155	44708.6	38217.7	46303.6	46624	35779	33768.6	70340.4	53715.3	53647.7	55846.8	57130.5	91084.6	94271.4	116198	79612.6	86400.2	88025.1	111607	94434.1	81897.7	105278	115362	115947	21905.7	34334.8	35255.5	16039.9	33446.2	34507.1
0.63_886.4596m/z	53511.1	42701.7	50101.3	55280.1	55738	55262.2	45444.1	41391.4	45799.9	52530.7	19897.5	30915.7	45314.4	33858.4	35486.1	29566.5	34448.3	36393.7	52503.1	35457.6	39617.5	49324.8	52740.5	95584.9	94043.4	98971.4	91886.3	67923.8	71674.4	103154	96140.1	79980.8	65346.2	102768	29945.4	23578.4	34023.2	15142.6	16807.7	17541.1
0.65_162.9712n	214318	191298	213214	191568	208519	199047	199826	204821	203918	209400	202197	205402	103118	145598	129486	149853	185787	224145	207065	161185	196159	214674	293487	313969	371598	238948	291145	256857	355834	319121	289268	345676	324081	309554	135529	126773	128296	112904	118088	108596
0.65_189.1602m/z	16943.3	17683.5	16393.3	14458.6	14741	13898.5	14614.5	6090.12	17043.2	16550.8	22208.4	13026.3	12360.3	21879	20939.9	11253.1	17656.4	17246.6	17511.7	10745	14902.9	17934.7	18590.1	29220.8	37674.8	16765.9	13261.4	24733.4	35957.5	16126.9	16846.9	15542.5	27108	34078.2	25333.1	24638.5	28870.9	22781.3	23887.3	19665.7
0.65_208.9500n	38554.5	33797.9	33021.3	35905.8	39043.6	37514.2	36933.3	37616.9	32640.8	35493.2	39912.9	47122.1	21305.6	27591.6	27903.6	29881.6	11974.3	36262.4	26568.3	21069.2	23779.6	21856.2	65030.8	62652.7	64587.1	48908.1	53272.2	50538.7	63901.7	51884	52462.9	61923.3	62045.5	47345.4	19943.9	20880.2	21399.3	16202.1	18785	15735.5
0.65_233.0418m/z	273851	267234	268969	260736	279110	260665	272217	297056	284441	294304	181967	211016	141404	157396	175073	181756	222304	263188	247387	223548	263326	277389	381902	440182	574805	410469	454529	393225	512475	489596	492548	505939	551017	542280	166806	149190	166260	145231	147724	152558
0.65_244.9401m/z	113612	102134	110619	101195	98299.6	97997.1	107086	110750	106333	100335	101610	108650	37044.7	70043.7	56589.1	58833.5	106514	120493	120081	85236.5	95464.4	109005	157913	172021	219302	120331	160376	140756	177166	172209	155366	192047	161922	144080	51055.8	54754.4	60708.1	45247	51336.2	45444.1
0.65_421.8303n	60501.5	51676.9	51536.3	56325.1	64054.1	57348.5	59174.7	66045	59366.9	66628.7	40209.4	53772.7	52988.3	55305.1	55656.1	50147.1	49669.6	59995.5	36420.4	51443.8	55280.1	53142.2	73349.8	107879	104667	72561.8	95721	101637	92753.2	69359.3	80929.1	98134.1	99324.7	92480.8	29708.6	27591.7	37578	28536.6	41024.1	34017.1
0.65_476.7663m/z	18205.5	11770	15218.8	17531.1	15966.1	15920.4	14926.6	18626.3	14199.9	12733.4	20987.3	16671.5	15100	14597	14779.1	15973.5	14984.2	22687.1	18912.3	15620.5	17834.4	17508.8	26796.5	25340.1	19678.6	13251	18712	22155.5	23898.6	16289.6	13949	13987.6	14521.3	18689.5	10615.5	7467.1	10981.4	13530.9	11725.7	12038.1
0.65_478.7630m/z	20109	13872.1	20648.4	28293.3	33407.7	25961.1	18483.5	21335.9	22872.5	31605.9	17209	22915.5	14974.1	21373.9	15089.9	15748.1	13829.5	31268.4	14180.9	18048.5	20676.6	17733.1	36367.9	33808.9	40114.8	37085	42417.4	37464.7	27541.7	37274.1	36901.1	31134	41549.2	38763.7	11224.7	10925.4	9606.8	14527.8	10515.7	12073.4
0.66_126.0224m/z	18398.3	17979.4	20522	16685.9	17688.2	16723.1	19711.1	18961.2	21925.9	21473.8	59386	53818.2	44045.2	45319.1	41765.3	44765.8	22647.7	16261.4	19640	14525.6	26302.9	18946.3	17421	14948.7	21983.2	17308	17276.3	16996	11121.7	7796.77	9020.04	13371.9	14608.9	16060	54408.9	41680.1	55776.8	39919	43037.2	34970
0.66_130.0978m/z	10340	12803.8	10612.5	7631.18	7902.49	12758.9	10320.4	10877	11487.8	9253.81	10178.4	11585.6	10209.7	9963.96	9329.66	9120.66	12445	20680.6	19899.4	22290.3	13854.3	17842.5	14464.9	15000.8	12051.2	16705.8	18114.1	13243.4	18459	18844.4	15751.3	16738.5	14601.7	16519.9	12129.2	10211.3	8866.13	9080.15	7795.11	10676.5
0.66_134.0186m/z	9181.14	7917.5	8611.59	7152.43	8299.53	8251.05	9051.16	9598.47	8254.21	8694.37	2998.23	6839.17	10587.2	6219.91	8218.63	7083.7	4798.28	6137.16	4822.08	6586.18	9357.22	8681.82	9615.87	11377.1	18052.9	13372.3	12935.1	5280.05	14137.8	17444.6	13474.8	12333	17765.4	18358.1	5576.68	6481.43	8084.66	5950.17	7586.48	7724.34
0.66_139.9151m/z	65104.9	58424.6	65167.5	102919	115507	108094	69422.5	79817.1	68348.6	121315	6035.59	10729.1	5218.27	6959.37	15245.8	9852.44	29195.6	113479	39888.9	63848.6	60173	54592.8	215148	277673	279713	293977	274656	256914	269407	296677	265607	284381	516574	419826	26586.4	281.234	23727.9	29387.9	591.951	30601
0.66_141.9136m/z	6064.34	6644.77	7665.21	9832.08	13060.9	9152.02	8363.64	6397.9	7052.51	9085.79	54.7179	1158.65	342.773	67.6402	1174.74	27.7663	2666.51	15900.5	5009.74	8073.43	7142.02	5794.27	27391.1	32497.6	29342.5	27077	29951.8	27938.6	28639.1	35742.2	30375.8	32681.8	53419.2	46615.9	2842.13	3459.61	3459.14	2792.66	3061.94	3098.23
0.66_149.9940m/z	7092.34	8950.47	7884.23	8318.69	7498.79	6916.57	7049.89	9578.16	5908.32	8867.13	2965.86	3539.12	4974.26	3844.88	4562.21	3588.68	4763.65	6444.25	5694.62	6925.27	7737.22	6878.13	5696.06	12028.8	15390	15124.1	18076.7	11750	17145.1	18505.2	17245	17573.2	18849.6	20173.9	2538.92	3551.98	4570.54	3679.98	3400.56	4443.69
0.66_155.0202n	70260.5	65040.8	73590.5	60284.7	63411	65995.4	71013.3	71480.6	70218	63546.6	91835.2	103847	92471.7	79394.1	86665.1	84456.7	31481.6	49308.9	38523.9	35001.5	46830.1	41480.9	68616.3	78775.7	102605	82399	84513	83072.6	87522.7	96452.1	59786.1	87417.2	98620.7	108467	90623.7	83951.8	94903.2	73677.4	80920.8	77115.3
0.66_175.1194m/z	490764	471174	496277	482443	479198	466250	489279	500449	510534	525756	624590	572111	455765	531066	390346	424201	701519	1.13825e+06	1.14869e+06	1.26441e+06	782822	1.02293e+06	828407	793071	645457	741006	837659	681839	724492	692645	624705	835977	618819	689671	490591	477850	366869	398491	407292	485399
0.66_190.0030n	201791	180840	206736	180328	196992	195428	197425	201341	195689	204158	200018	219863	189145	189943	173272	187617	161233	203319	196489	166643	182345	187291	255578	293569	358187	254156	267844	251899	315838	293159	280405	301133	295002	275693	239272	216798	262086	218904	205402	208445
0.66_215.9653m/z	26474.4	24680.3	28230.9	24140.5	27335.1	28993.4	27972.7	29447.6	27035.7	25225.1	22947.4	25924	21360.5	19930.1	22090.4	22242.9	7584.28	22919.5	15732.2	12656.4	22522	17517.5	30693.1	25117.1	48050.1	44190	33924.9	36899.4	47913.1	43399.7	40939.8	34741.4	34172.1	50396.7	19116.4	17871.2	22016.4	15595.5	18148.6	22875.4
0.66_217.0687m/z	819047	775251	825207	784545	814275	782685	809523	847477	846561	853451	386360	510016	424534	361360	436923	454046	508979	689778	632532	608889	657427	675625	1.16806e+06	1.37765e+06	1.87971e+06	1.49496e+06	1.55215e+06	1.34131e+06	1.73042e+06	1.66159e+06	1.64779e+06	1.5438e+06	1.97508e+06	1.9284e+06	585302	549020	576365	503517	434775	525316
0.66_237.0378n	23999.3	20097	19797.5	18917.3	25364.9	23108.9	23447.7	20602.5	15310.8	23036.7	36379.6	32971.2	32176.5	35271	25685.5	31607.4	20721	30296.7	22562.8	24767.4	25613.3	28278.2	36321.5	37597.2	50306.9	24590.3	34615.5	37356.5	40222.4	32965	20513.4	19737	40955.8	39227.9	33656.3	32355.6	34729.4	31814.9	32017.6	28063.4
0.66_240.8666m/z	17899.5	13776.7	17815.5	14218.1	22094.5	19912	17250.1	18847.3	18050.5	23043.5	7746.3	2062.48	1194.33	995.2	6598.18	1748.17	9709.04	19708.4	9075.45	11083.5	14389.6	10532	52110.3	66027.6	80573.6	59153.5	56446.9	51138.8	61406.5	62278.2	48652.5	69967.8	121686	81944.9	7713.16	5160.98	5403.38	5580.81	771.852	6088.41
0.66_249.0010m/z	5627.49	4523.36	4081.54	5551.69	5118.41	4996.54	3879.83	3574.55	6735.1	6539.95	18290.7	16039.8	10112	12119	12633.2	13357	15116.8	11314.5	10408.5	12244.9	13597.9	12356.6	6928.17	5256.22	4986.93	4089.86	3466.22	2067.43	2888.91	708.739	1730.88	705.768	1577.04	2077.86	8773.17	7647.55	10882.4	7867.53	7012.78	8727.57
0.66_263.9418n	35083	25220.4	30785.4	30403.2	19248.1	32632.9	25084.3	23485.7	28519.5	27084.1	36875	41284.9	17903.8	24680.3	25772.5	16566.5	33001	36905.9	32590.1	17251.6	28767.2	30706.5	35976.8	50885.5	48145.1	29045.4	22504.4	27457.8	33213.6	38807.3	19703.8	25095.4	22249.7	28592.8	29697.6	26490	31994.5	23151.8	25965.3	23365.7
0.66_293.9284n	28148.5	26067.1	29981.1	26085.2	30250.4	23841.8	25784.9	28178.4	26020.4	28696.7	9794.85	16919.3	6355.1	7695.98	12685.6	8448.26	9999.35	25418.6	17681.5	12878.1	20225.3	13471.2	44592.5	50942.6	70489.1	39873.6	46061.4	48524.7	53114.8	47076.1	31124.5	63000.9	66570.1	38277.2	3519.73	3631.92	5635.12	4812.11	3412.14	3512.14
0.66_300.9427m/z	12430.2	9501.53	12283.6	13018.8	11894.4	13174.7	10975.7	12417.9	11662.1	12612.1	1120.23	5079.52	1934.44	2575.39	3968.6	4118.47	3195.58	9486.57	4526.95	1416.65	9755.21	5819.2	16136.4	19603	30968.2	23425.8	22522.2	18322.9	11677.4	12825	13390.3	2291.36	35557.5	10840.9	11.6219	3991.01	472.027	248.463	4008.75	8.14238
0.66_302.8862m/z	19888.1	15721.4	14935.9	13747.5	19024.8	8246.16	13817.1	19290.1	13669.5	14078.2	9264.06	8248.69	1301	5724.91	4418.3	5049.35	13741.4	22083.4	17553.3	9993.68	15302	16598	36638.3	39587.4	48233.9	21656.2	22503.1	18061.4	24498.6	20650.9	21661.4	25283.2	35630.7	25637.9	1370.63	1849.77	2382.92	216.544	2377.82	1794.84
0.66_304.9052n	39851.3	33016.6	40771.9	33880.1	38329.2	30286.9	37256.8	39884.1	31692.5	33678	33893	39943.6	34823.9	34594.8	34411	36061.9	27118.5	38224.9	33399.7	20606.4	39522.6	35413.2	46892.3	70398.4	84537	56435.6	53583.4	63929.1	43623.2	58853.7	47555.9	59164.1	78147.7	62589.6	28405.5	32117.4	36416.7	23293.2	28411.3	30638.4
0.66_305.9138m/z	15562.5	14796.4	15358.1	13097.3	15325.6	13922	15331.8	11806.1	14273.4	16506.8	27773.8	26831.2	26093.4	27785.9	24930	25238.2	12376.8	13954.4	16486.5	10427.9	13801.5	13085.1	15415.9	16024.9	19952.2	6423.63	6984.73	16260.8	11109.6	241.044	5513.87	8171.85	17189.9	18813.6	29454.8	25259.4	26621.7	22587.6	25762.9	22775.8
0.66_320.9765m/z	4517.12	10353.8	6728.4	6994.32	7266.15	6497.83	9675.44	8828.26	7380.42	4899.87	30956.3	22534.7	15122	20781.2	11859	11386.4	7717.6	5003.79	7408.15	5625.99	6221.92	6689.64	10597.1	7246.3	6078.25	2679.75	2999.18	8435.73	2359.81	2376.53	4149.74	1961.55	614.044	3936.25	31479.1	21191.7	18958	17416.1	15237.7	15483
0.66_329.9157m/z	21238.9	20880.7	22325.7	20742.1	18671.2	21149.1	24608.8	23667.1	28484.1	24241.7	10740.8	12525.8	7332.54	9123.17	10615.7	8707.56	12874.3	16221.2	14780.6	9393.56	16654.5	14224.6	26865.7	49088.8	66655.1	40449.6	33270.6	43980.4	32002.7	46446.6	43749.3	53247.3	74562.5	54892.4	5403.45	4058.47	5804.51	1109.5	5483.85	1754.76
0.66_334.9169n	22099.2	14793.5	21611.4	16464	17729.6	22597.2	26519.6	23841.4	20683.1	24928.7	23065.2	31802	35077.9	26225.4	27677.5	28857.8	13241.1	16932.9	17054.6	11457.8	21063.5	16272.4	28751.5	26270.5	38496.4	24923.1	20442.1	30670.6	25528.7	25567.6	21426.3	17699.8	10313.5	29888.9	20607.3	23351.6	22604.8	23512.8	25114.1	23877.6
0.66_339.9729n	47520.2	49343.5	49366.8	47122.7	49172.1	43126.7	43044.2	51652.8	43964.9	51415.4	51090	51025.7	37146.4	35581.7	33963.9	36837.8	27203.4	48432.5	41178	29257	36125.5	36811.9	64058.7	75492.9	85332	58066.1	63451.5	56372.4	64232.7	53274.3	55946	44660.2	57346.2	63302.2	45179.9	43252	43203.3	35045.1	35746.3	39088
0.66_346.9877m/z	5297.14	6390.97	6018.19	7847.73	7971.43	10617.1	9368.96	5448.88	6678.09	7224.21	5434.94	7291.15	7376.17	6123.52	6712.56	9142.89	787.38	3434.25	4008.66	6247.72	4193	3769.86	6615.51	8491.42	14768.8	12130.2	8362.54	7237.07	4778.86	6473.24	3063.88	4349.44	6861.25	10178.1	11949.6	9183.42	11088.5	9126.74	8148.6	10483.4
0.66_351.8980m/z	9771.64	9455.06	9199.58	6300.62	8752.26	6527.18	9672.86	9206.71	9374.58	5854.98	17724.7	20479.3	11606.7	12859	15842.3	14777.5	9226.26	5855.85	7221.66	6190.84	9347.65	9261.87	5886.9	8206.56	16985.4	12071.7	12067.5	3922.4	8617.85	15728.2	3564.39	9801.18	2631.73	15239.1	9304.73	11805.2	9054.12	8256.79	9307.98	11021.4
0.66_355.9472n	69199.5	63762.2	71414.5	58875.2	58456	63390.3	66074.5	64475.5	63158.5	72184.2	68234	76733.5	34868.1	44417.5	44363.7	46022.5	40877.4	61489.1	56630.4	49854.1	48118.2	53905.1	98903.4	100896	125969	72537.5	94594.1	77728.1	104189	97985.6	85643.3	90240.6	100675	78690.8	50409	48588.2	51890.7	43124.5	46165.3	45059.6
0.66_358.9528m/z	5703.71	4329.22	6934.64	5146.19	7593.48	7362.39	9375.95	7651.65	9153.41	5219.27	8066.1	7804.36	3086.89	4721.66	2792.95	3297.9	4270.62	6049.46	7516.37	5824.5	6524.55	8323.51	14943.2	13477.9	14337.1	6615.67	6726.68	14055.2	9530.57	5715.65	617.086	6153.37	10009	9871.65	7027.83	4789.64	5334.72	4344.64	4550.02	2630.1
0.66_359.9891m/z	16684.4	17849.9	18211.7	17121.6	19833	18678.6	19195.5	20700.4	20006.9	13844.2	7740.63	13113.2	12981.3	7489.68	13530.8	13735.1	14583.8	19492.6	22129.3	21018.9	20561.8	18097.2	25558.7	28231.8	42112.2	29877.2	22227.6	21770.7	29608.5	29537.4	20717.8	18696.2	26045.3	31168.3	17008.8	15029.6	17562.6	16127	16516.8	15713.2
0.66_360.8475m/z	16882	8544.88	13859.3	11650	15355.4	12469.5	10216.5	12537.1	11722.7	13975.5	8971.66	7350.38	10102.3	10813.2	5803.91	8170.03	11009.8	16255.4	11708.3	10839.7	6461.92	12806.5	19908.7	22253.4	29659.7	18658.4	14507.8	20472.3	30568.5	23349	23926	22935	20695.2	25725.8	5544.11	8233.72	7019.54	6955.08	8897.24	10036.1
0.66_365.9269n	53168.6	53709.5	58338.2	40285.8	42859	36759.8	49420	59009.9	52387	37728.4	54362.9	59634.5	46795.2	46070.7	45557.8	45852.3	46309.3	50794.7	55947	40363.2	48969.5	54109.8	57456.2	55588.4	71798.6	49527.5	53556.5	41326	54004.2	43962.3	53983.3	48624.1	42477.1	41493.1	46285.4	47467.2	42258.2	36445.1	37778.9	40235.5
0.66_375.9626m/z	16656.1	10443.4	14797.3	12598.7	11599.5	13393.5	15576.6	15454.4	13274.2	15805	14075.3	16905.1	7516.32	12715.8	10539	8578.15	14285.6	15939.5	18544.7	12754.9	15986.1	13090.3	15886.7	26327.6	28447.2	21430.5	13484.8	13424.5	23988.1	20846.5	13837.5	14166.4	21096	16758.8	15715.4	14512.9	14536	11100.5	13247.1	10567.7
0.66_387.8757m/z	30384.2	32156.3	30725.8	34733.5	27735.5	32646.1	31382.6	42046	38658.3	34016.2	22301	25217.1	20166.5	18788.7	24049.2	20287.9	28523.1	41183.7	35105.1	23767.7	29947.6	27153.2	61769.1	42448.8	96781.6	39904.7	51095.8	49132.6	61092.6	38737.2	30585.6	68761.5	54112.2	57407.3	14299.6	10520.6	13915.2	15365.5	16180.5	15326.2
0.66_390.8857n	28194.5	25463.1	28408.9	25572.2	30937.2	30070.9	21368.4	31621.4	28671.7	26848.3	13066.6	18368	14325	11896.7	15934.8	16247	20476	28387.9	19757.2	25162.7	21717.4	25746.5	29803.1	43099.3	44196.9	42581.5	36091.8	46846	35470.8	58824.7	34787.3	44353.5	60483.3	50015.9	11271.6	9331.59	14042.5	12125.8	12389.5	12348.7
0.66_402.8326m/z	18538	10580.8	11808.5	15200	11616.8	19010	16284.9	15951.5	15548.7	15473.6	8051.22	11809.8	7270.91	9942.08	11537.5	12108.2	12896.8	16887.8	12604.3	12246.4	18443	16399.2	16255.7	16946.3	32739.9	9220.1	12053.7	20196.3	24730.5	16927.9	18623.4	20279.9	23650.6	17854.3	3426.87	5755.92	11015.3	8285.92	9209.93	8751.56
0.66_417.9368m/z	16222.5	10798.5	13845.5	11205.2	15361.1	14935.2	15736.8	16679.4	17562.4	18883.3	19308.3	17923.9	15590.9	14827.3	15575.2	17283.8	13772.6	18929.5	18368.6	13598.7	13534	13080.1	20527.6	19559	30255.7	19538.9	18099.3	15944	20725.8	22995.8	14023.3	19319.2	21627.6	23235.4	18543.5	16825	16634.8	16157.4	13655.3	14472.7
0.66_450.9144n	60312.6	54390.1	61685.5	59085.3	64405.9	57857.7	65052.8	65829.9	57772.2	61681.4	44688.7	58176	49506.6	58215.4	53868.9	50334.1	49471.9	64556.3	63223.2	50549.4	57712.5	59452.4	91756.7	95942.4	123373	84200.7	92226.8	77095.6	91078.8	69019.2	82704.2	75901.4	91568.5	99927.5	53570.5	44538	53499.1	40826.8	46621.1	39852.8
0.66_472.8506m/z	10868	17762.2	17951.5	16783.8	14107.4	14083.7	16996.9	17361.8	18202.3	21884.2	11396.6	11969.7	10735.3	12263.3	11619.9	12655.2	12373	12143.1	13477.2	12163.3	16160.9	15424.5	21888.9	30831.4	42425.4	26455.2	25127.7	29621.9	23826.5	24953.8	20261.8	30038.7	51258.1	30448.4	7626.45	6754.31	9553.59	3704.87	5502.68	7554.78
0.66_490.8603m/z	34588.9	29615.4	31152.4	26758.9	27178.3	26575.8	30872.8	27667.2	27330.9	28984.1	26682.5	26408.6	22959.4	25473.2	25439.9	28864.1	25470.1	30538.9	28506.1	20979.6	31993.2	29837.8	34040	44054.1	55586.4	37289.1	37267.6	33983.6	37714.6	35961.5	33455.8	43935.7	39864.1	43553.3	24219	21229.6	28727.9	23274.8	25712.8	23400.1
0.66_494.9156n	107639	93119.9	118063	99271.9	101272	105628	105339	109715	102768	103904	79034	100338	67850.7	73778	77379.8	73689.4	93975	112781	113663	95865.3	100065	106176	132676	144555	196198	123423	139656	123694	152430	120216	125449	139081	121110	139914	67292	67097.3	75831.1	66861.3	74532	64606.1
0.66_503.7753m/z	10614.2	11481.5	14308.8	13429.5	14788	14797.1	9151	5935.91	13743.4	14322.9	6727.39	9002.62	5508.94	1715.95	5929.31	8848.05	16467.3	6941.05	11538.2	9192.4	14932.3	11640.2	16427.5	27943.8	15599.2	24865.9	20301.4	21036.8	13466.2	22973.7	32231.7	26400.9	37277.7	21931	4607.39	2272.03	2462.39	4865.19	1570.56	5857.94
0.66_658.9039m/z	50167	47203.5	56672.5	35701.8	44943.7	50608.8	52469.3	48711.8	47383.6	50908.8	29764.5	34775.4	24287	22962.2	25531.2	32519.8	40875.4	47677.4	46133.7	31723.7	48659.3	43668.2	45179.4	66062.3	113377	52653.6	65145.1	46278.5	57149.5	61160.4	71208.6	82503.8	71199.4	72017.4	26973.2	28356.4	28128.7	27726.5	25691.6	25243.7
0.68_124.0064m/z	8442.28	5544.09	8071.65	9897.22	9636.36	7849.22	9941.99	7288.62	8543.04	7058.6	23182.7	23525.6	16891.3	17059.1	16383.1	18730.8	9934.65	10057.5	9591.8	5760.74	10588.5	9392.08	11645.8	10064.6	10371.1	8115.69	9179.92	8984.12	5713.09	6093.24	6337.31	3302.63	6729.71	3400.29	19110.8	13991	21860.3	17703.6	17582.5	14568.1
0.68_180.0049m/z	9043.72	7422.13	7716.83	8573.12	12836.6	10546.4	10355.7	9797.35	7303.29	7918.13	3060.53	4435.4	4875.77	3082.43	5500.91	4360.21	4072.45	9316.34	5809.09	4166.17	9759.48	7383.01	14346.9	18619.9	24928.3	19198.5	18854.1	16529.5	15246	19776	9797.84	12335.6	23330.3	21886.2	1756.74	2288.89	2388.81	1860.68	2891.75	2455.94
0.68_184.0256n	167184	155661	162957	139275	155386	144551	163479	165369	161266	158301	98226.3	128001	64271.1	75167.8	66499.4	78514.6	181994	184942	192199	185430	173482	206750	222852	231275	315800	244534	256455	227227	292310	311590	230744	245913	251934	249036	55003.5	56349.4	52423.2	50147	53304.8	61480.8
0.68_203.0531m/z	66003.4	63429.9	68517.4	63218.3	67502.9	55759.9	65454.5	70748.7	70390.3	72036.7	90644.6	115432	109235	130266	109600	98592.3	162120	103483	120473	168762	181993	129879	50049.3	48889.6	91362.4	51771.7	47458.8	48402.5	34145	28472.7	29255.7	41592.8	43583.5	37978.6	104098	94628.4	103326	104863	96714.3	97358.1
0.68_215.0158m/z	11058.1	8781.35	10034.3	12072.5	11371.7	10229.3	8863.34	11293.4	10894.6	11595.6	15584.6	15967.8	14822.5	14809.2	16545.1	16240.9	14902.7	18781.2	17043.3	18537.2	22355.6	18205.8	6043.86	7748.58	13426.1	5982.71	3951.38	7821.89	5173.82	3023.68	2548.01	4689.47	7093.42	6981.04	11645.6	11303.7	14990.1	12448.8	10084	10998.5
0.68_218.1504m/z	34603.8	32891.7	34431	27907.9	30772.5	28372.8	34063.4	35517.1	35255.2	33589.6	21985.2	16960.5	14351.1	12578	12362.1	21743.2	24187.2	28094.5	30627.5	30985	28157.7	25007.3	21939.9	25734.5	11667.3	47347.8	69288.2	46678.9	100731	165592	164582	131269	85929.9	107468	27411.9	21914	11108.2	14024.8	11812.2	26308.2
0.68_219.0269m/z	16469.8	15264.4	16127.1	16638.6	14690.3	13146.5	17653.1	18611.2	18695.1	16844.4	16675.2	21170.3	13402.9	19533.1	16171.1	15191	40310.6	22004.8	22371.5	28225.3	42480.5	27181.9	14130.2	14837.9	21255.9	13598.2	15411.3	15744.8	14185.4	7894.78	7870.82	7132.84	14693.3	9349.13	12257.7	10371.7	13590.8	11269.4	9858.79	12273.4
0.68_268.0328n	803094	755849	841296	740608	783324	794116	775300	760501	751188	808297	648190	741613	572628	586275	612336	658071	722107	894713	882112	755037	760223	815704	947158	1.06989e+06	1.58997e+06	1.02471e+06	1.11473e+06	963928	1.37521e+06	1.14826e+06	1.09877e+06	1.14325e+06	1.13002e+06	1.07403e+06	823119	771010	980040	824816	789466	854786
0.68_276.1674m/z	33918.9	34659.7	35155.2	41041.6	39581.6	38183.9	28588.7	35928.9	35204.9	35717.3	32705.2	32618.6	21038	32401	16720.5	24940.3	58582	75376	72623.3	91043.1	54250.1	69410	41111.8	51827.3	33841.6	59395.3	65434.4	50611.2	72959.1	95563.6	82927.4	91849.1	85571.1	78172.4	19276.6	23469.6	13522.2	17027.8	16815.2	17640.6
0.68_283.0195m/z	8919.46	9492.89	7384.15	7698.36	5156.88	8347.75	5830.62	8444.13	7202.13	7357.83	74657.6	35700.1	37283.3	48878.1	37605.4	42846.8	9241.54	4298.94	4283.78	4950.18	6967.9	5791.39	5663.83	5302.02	6292.26	7203.02	4139.82	5970.66	5717.75	6285.5	4085.89	3190.16	5464.95	3808.27	83207.2	55237.3	49003.5	42289.2	32134.2	32474
0.68_283.9089n	19771.1	18739.3	19591.3	19815.4	21142.5	24068.4	20091.6	18862.2	19660.8	21335.6	28293.6	33524.9	27283.9	33374.2	32822	28445	24297.9	26889	23140.6	20773.1	17432.3	24124.5	23897.8	24796.8	28828.9	13189.4	18743.2	21209.6	22671.5	15850.9	12167.8	21936.8	10087.7	19000.3	24016	26902.2	26970.2	23746.5	28218.7	27391.8
0.68_284.0066n	644032	610806	691825	603053	641669	646850	623994	625196	619348	658377	556850	612427	249630	381618	343946	384691	726158	837401	787313	616522	614831	708628	968133	984601	1.42385e+06	758040	965588	815029	1.25048e+06	1.06341e+06	937745	1.12939e+06	926160	846560	404048	383471	465369	352968	388931	376035
0.68_291.9823m/z	9018.9	9504.62	8377	9331.1	13193.7	12039.5	9775.18	11000.5	10464.9	13713.2	1008.74	1857.26	1263.67	3027.54	5251.2	1961.35	7461.58	13800	7742.32	8181.45	7064.55	8372.07	21630.7	22653.5	26436.4	22510.6	20783.3	23859	24043.9	25338.4	22274.1	21677.7	30517.3	26961	1829.7	232.446	311.142	143.942	106.732	1074.73
0.68_317.9686m/z	10920.7	9155.78	9873.38	5581.3	9144.15	13052	6506.1	9863.69	8089.06	13412.6	8317.7	9038.43	10141.9	7412.13	7034.1	9106.65	3491.97	11035.1	7281.48	9868.09	5447.94	10927.8	6281.32	9860.02	15906	9663.25	10755.4	11375.8	13552.8	9376.35	2094.32	2785.16	9008.53	5874.12	11849.1	11490.4	12005.4	9749.83	8042.25	12498.4
0.68_325.0081m/z	41001.5	35632.4	43346.3	24878.4	30516.5	31929.5	39361.8	32735.3	37711.2	29521.7	29920.6	38155.6	31133	30484.5	29174.8	29338.9	26389.8	21333.3	28876.8	18273.5	31206.7	32604.8	31532.1	37957.6	55757.8	30354	26985.5	24696.7	25726.5	39971.8	26272.2	21018.5	37033.4	35523.5	31780.3	29985.2	28153.3	31615.3	23124.5	23806.2
0.68_332.9366n	42195.4	41713.7	41414.8	43690.8	49701.7	51865.1	43604.9	40592.5	40500.2	49903.8	34268.3	37320.7	33764.2	28377.7	33044.3	27517.9	34949.6	52655.6	45274.9	46300.2	42762.4	36984.8	70895.9	86670	86949.2	72285.1	67272.2	71029.6	85541.9	73283.8	76912.2	74834.8	95193.5	76234.6	31708.4	29629.3	34670.3	30081.8	30355.7	31135.9
0.68_340.0430n	119309	108832	126287	110394	118829	116222	115925	111559	114229	115814	111608	136617	111649	115820	109158	117461	126397	129435	133456	127512	138077	148027	135938	165185	244174	133920	160361	128092	214509	178823	183668	203669	162784	156348	157296	146899	200912	150054	141946	134727
0.68_381.0429m/z	41763.5	42551.2	44576.9	37840.9	41503.5	40810	44815.8	45858.5	49301.4	43048.4	59601.2	56858.3	30889.9	37905.1	46141.9	35464.3	45759.7	64883.3	62203.9	102812	79955.6	68941.8	69853.7	64165.1	79930.3	64800	60698.9	62179.7	57251.4	75221.3	75724.9	64523.4	88606.5	80861.9	26758.5	32494.5	32958.5	25443.8	31616.3	32976.2
0.68_407.9480m/z	50843.1	48832.3	55919.6	60787.2	65471	61099.9	55585.1	58265.8	52008.2	56322.3	31625.5	33142	29886.5	27043.4	31858.1	27916	50714	64677.5	53339.3	52167.1	51380	57484.4	99714.5	103642	139060	99610	95511.7	89997.4	124299	105702	112272	105231	132760	105452	23302.8	21047.6	22315.4	17198.2	23557.6	23509.4
0.68_423.9245m/z	23475.2	19460.2	25630.5	24136.3	28082.8	31267.3	24114.4	27922.7	24901	28131.1	21132.3	24302.4	21515.9	16995.2	23444.7	25457.8	24084	30899.6	24423.2	24124.8	23298.4	20891.5	32862.3	47630.3	66603.6	44769.2	49365.5	38396.2	51096.8	47151.1	44907	41507.8	67180.9	51819.4	16855.7	14302.9	20337.4	15492.5	19039.4	14073.5
0.68_442.9176n	33156.5	25707.6	35319.1	33524.1	37630.7	42319.9	32777.7	38083	36884.4	46083.5	25614.2	26555.5	20101.2	20424	25530.8	21966.6	25782	46634.1	28924.1	35282.1	29124.1	32089.7	55256.9	72429.7	78695.8	66953.9	61154.6	64740.1	76547.4	66196.3	55186.4	61780	76052.1	94918.6	22997.1	20911.9	21287	16457.4	18577.5	21024.9
0.68_453.8942m/z	18731	18219.3	20120.9	18454.3	26149	26327.7	19543.2	24538.9	21765.6	25828.4	18475.3	20438.9	25743.9	23924.6	22493.5	23410.4	19851.8	28234.2	21691.5	18520.5	24274.1	23279.2	25801.2	37151.5	44065	27240	25351.2	31859.3	25477.8	24650.5	24509.2	27806.4	19799.7	31154	15906.7	19620	22446.6	20034.8	22443.8	22328.6
0.68_453.9462n	76236	77699.2	87020.6	71175.2	83715.6	75462.4	84872.7	80889	75304.8	89422.6	51307	62666.5	51670	51216.9	55290.3	48601.9	56317.1	88122.9	65453.5	62533.3	78885.7	75103.3	120210	135008	177224	114280	122625	122416	152529	144585	122195	136168	145033	138228	48076.4	49289.8	51336.4	42825.9	50220	48377.8
0.68_461.9380m/z	24655.9	23041.6	25181.4	21896.7	21870.8	18632.8	22905.1	24194.5	20696	20848.3	16884.8	24333.2	15780.5	12687.1	14460.1	14477.4	12862.4	19825.5	22763.6	18854.8	20962	16407.5	29405.6	34253.4	44799	30307.6	37368.2	29324.9	37408.4	33604.7	34722.8	26405.9	36342.9	41049.2	19887.6	20006.1	20483.2	17404.8	16101.6	14593.9
0.68_473.9363m/z	22998.6	22881.7	26209.8	18687.2	23575.3	19513.3	22784.7	23198.6	25034.5	20317.7	21164.5	27669.5	24476.6	23285.7	23293.8	22770.2	25755.6	23924.6	24460.3	21396.4	25822.3	24189.5	25558.5	23892.4	37940	21886.8	22148.3	22335	28188.5	18692.1	16311.3	24936.3	21540.8	17929.4	26355.2	21202	28012.3	20205.2	22301.3	24824.2
0.68_487.9614m/z	8534.96	11636.5	10842	6565.29	5649.29	7753.32	9145.1	9010.54	9408.96	3660.62	7605.62	8598.13	6104.46	6014.27	5403.07	7499.34	6205.86	7628.96	9973.8	7580.32	8026.91	7623.61	5726.87	7338.98	14521.5	5272.02	6317.04	5710.02	4080.97	5113.61	1612.74	7522.25	1481.69	3635.5	8887	6992.72	6826.86	7394.91	5352.95	6993.2
0.68_525.9105n	34046.9	35928.1	46542.3	50889.3	50507.5	48533.8	40403	46163.4	38019	44427	27634	33974.4	29222	27102.1	26346	26544.3	31547.1	52509.5	33451.1	42811.8	34056.5	28597.9	66431	83230.6	85957.8	65824.2	64456.5	74966.3	84085.6	74474.2	75872.1	79256.2	66272.8	71951.6	27523.7	23378.8	25581.2	22883.8	26366.6	30578.7
0.68_539.9482m/z	147980	133266	169834	155414	164705	177478	157958	163091	152365	181385	108872	216004	124050	138317	134557	135071	161019	215681	166640	129544	203041	149111	223124	219385	251840	197786	189193	183208	263497	248448	217937	244705	259798	269223	120593	102411	103687	89723.4	94824.7	93020.5
0.68_550.8814m/z	31980.4	27847.1	36990.6	33088.1	34052.2	38697.5	36785.1	39942.9	36754.8	40057.8	25999.2	29387.4	29962	21516.7	27922.6	26683.4	28720.9	34889.6	35286.2	31544.9	32339.7	33998.8	53298.8	54968.3	78352.3	55708.9	61075.8	42957.9	57111.2	41074.9	46022.3	54226.3	77219.7	47822.3	24149	20950.3	28682.5	23906.1	23912.5	24334.6
0.68_580.9400n	50830.2	43566.9	57436.7	77461.4	70473.7	83567.4	50465.4	52010.2	47033.3	80714.1	22101	28487.2	18384.2	18018.8	24953.5	23894.1	33514.1	80618.6	44356.6	76336.6	37744.1	46703.9	134847	158898	145593	137258	148709	122161	152125	171215	151480	181940	195213	190414	23864.7	24705.6	19692.7	17426.3	15017.5	15743.1
0.68_594.9534n	128689	132545	150205	176580	203676	203489	139776	129102	130985	187322	59447.7	83340.6	63162.3	65800.9	64834.1	69843.9	99974.8	197447	118713	182236	110939	122608	267243	330178	367863	295282	302968	251253	368725	308406	330734	386805	406456	345380	64002.8	61677	63954.2	54807.7	57931.9	58951.4
0.68_628.9767n	63171.3	58485.9	61850.8	79192.9	74704	81875	64806.3	63195.7	57635.8	80784.1	31406.8	40258.9	32959.7	28698.4	26697.1	33522.9	51894.5	82571.6	62891	69817.2	62894	58396.2	117872	132294	169521	136675	156699	124926	170427	150763	135871	133439	181188	164499	33238.2	27241.7	35727.9	32153.8	31967.1	25688.2
0.68_668.9537n	92122.2	86066.8	97367.1	140180	146791	150806	91928.9	77027.2	82250.3	151411	35346.9	41467.3	40143.2	35098.1	42255.6	41012.3	61529.8	152095	75681.5	130399	82703.7	67697.5	218521	270619	244766	263890	249185	242154	321512	275762	249611	250300	340998	308225	34946.8	35241.8	43237.5	31097	34773.2	37115.2
0.68_700.9368n	145163	138950	155210	196485	194829	189844	153081	153663	146043	204984	55493.6	80781	51348.1	51854.4	67495.4	59979.2	104958	228073	123287	196064	132484	143470	313029	337484	367973	333597	316099	293788	378951	358063	361436	375849	428976	391275	58204.2	61597.1	66045.4	59250.3	54965.1	56918.7
0.68_740.8840m/z	68479	54573.2	66502.1	40498.3	38251.2	45217.1	57364.6	57155	55129.8	35361.2	45525.4	54810.7	39137.7	38233.4	42044.5	41794.9	60191.1	51530.7	71115.4	38899.3	54163.7	59843	51222.6	59973.5	117650	47760.3	26157.1	40921.8	55552.7	52613.7	39991	50914.6	47983.8	40162.1	43169.3	40940.6	41533.3	38434.1	33304.4	44745.9
0.68_757.9232n	113068	109393	109501	128785	131368	128263	109371	119726	93264.5	141268	63630	77379.1	46759.1	59819.2	54961.4	64776.8	87239.1	167239	103766	138295	110555	97144.5	215784	226370	293910	190143	238763	180046	272516	264259	235281	237621	305863	255837	69499.7	60271.5	67493.2	63441.5	65324.7	57836.8
0.68_782.9013n	161189	155937	187643	203001	187289	192133	165757	164143	158605	179281	81462.4	101149	64976.4	69673.8	91554	71896.9	123980	224754	165981	207367	159405	146658	325342	354291	394650	337641	306365	277596	450142	364319	332450	381472	389892	389410	77651.9	80914.9	87261	81177.4	77492.9	87126.9
0.68_820.8605m/z	18891.2	20542.3	17765.3	9211.94	12864.4	12140.5	13233.9	23468.9	15865.2	11721.7	13268.5	13045.5	14669.4	9326.47	8880.94	13022.4	16863.1	15133.1	13237.1	12644.6	16147	12973.9	18664.4	9723.73	38867.4	9675.78	11637.6	12182.6	17187.4	18847.7	456.615	13156.4	16054.9	8935.47	15258	10326.4	12967.9	15259.5	9875.84	14593
0.68_832.9372m/z	72961.6	62362.2	53276.8	77857	64679.8	70981.2	58172	66304.6	65867.7	67161.9	36713.1	50601.5	27709.6	37693.1	37866	33203.5	51802.5	67286.8	54896	60642	53757	71663.4	86979.8	94735.5	148815	86947.6	85235.1	71847.8	119813	117817	109232	119486	104229	127020	41701	39821	39981.4	32662.6	31444.9	40498.7
0.69_102.0551m/z	16362.7	15380.9	16569	14831.3	17351.2	13896.7	14789	14759	15546.5	17526.1	15037.1	12682.8	20021.4	19798.5	22666.8	19576.6	19856.9	24492	25774.6	25326.5	20928.9	21904.2	21233.2	20373.2	21810.2	15140.7	18411.2	16725.2	26548.1	19548.1	17036.8	25537.1	15601.3	19064.4	24804.1	25525	24436.3	23921	22778	25426
0.69_104.1072m/z	1.49639e+06	1.37488e+06	1.50089e+06	1.36606e+06	1.46549e+06	1.42156e+06	1.46119e+06	1.47384e+06	1.43607e+06	1.47216e+06	1.92611e+06	2.09787e+06	1.84009e+06	1.94261e+06	1.82101e+06	1.79438e+06	1.73489e+06	2.20648e+06	2.07952e+06	1.96599e+06	1.98083e+06	2.12894e+06	2.32146e+06	2.50301e+06	2.88987e+06	2.16689e+06	2.43379e+06	2.3946e+06	1.8393e+06	1.58006e+06	1.57773e+06	1.89043e+06	1.65593e+06	1.60954e+06	1.51146e+06	1.44214e+06	1.58214e+06	1.25532e+06	1.37813e+06	1.38703e+06
0.69_147.0535n	960127	901635	962888	896334	945031	909546	933982	955765	948340	957362	879954	793179	928625	1.11983e+06	937650	994246	1.15111e+06	1.38283e+06	1.46879e+06	1.42889e+06	1.22252e+06	1.35542e+06	1.14004e+06	1.15965e+06	1.54408e+06	1.09952e+06	1.07998e+06	1.0643e+06	1.37484e+06	1.27528e+06	1.16704e+06	1.40889e+06	1.25096e+06	1.25761e+06	1.26727e+06	1.21344e+06	1.24293e+06	1.19741e+06	1.19075e+06	1.31258e+06
0.69_155.0103m/z	3302.07	3109.94	4099.84	3527.6	3490.42	2463.71	2309.83	4139.86	3320.93	3105.49	6581.95	6226.42	3912.08	5307.2	4060.92	5041.32	3198.22	4384.09	4771.01	3869.69	3328.59	3973.89	4122.01	2341.86	5802.25	1295.39	3189.64	1247.96	2682.23	1822.79	328.437	2686.94	996.117	2418.57	7133.21	5838.72	7816.42	6106.98	5051.43	5629.91
0.69_182.0799n	48730.3	50725.9	54926.1	48696.1	53400.8	46009.4	51263.2	54301.9	49678	52371.6	11416.8	10768.3	14448.9	10123.2	9704.45	12729.1	13521.6	21939.5	50209.8	19933.9	21131.1	15021.4	31007.8	278336	44215.2	35163.8	80061.2	78935.5	20422.8	27953	659729	19045.3	39764.4	477523	13308.7	12799.1	16434.1	9832.91	9556.84	11418.4
0.69_184.0732m/z	45006.7	43281.6	46576.1	46029.2	39634.5	43999.2	46569.7	41746	39170.1	42665.6	37303.4	39616	33878.5	35470.7	30599.8	37895.7	48714.2	55206.8	56626.2	53992	40731	52387.5	65862.2	69025.5	82960.4	52656.5	64507.8	58364.4	90456	92926.4	98208.2	87085.3	86966.6	79292.9	40516.1	35231.8	43173.7	36568.8	32648.1	34276.8
0.69_190.0248n	140994	129473	147242	125195	148035	137150	139571	138210	137190	140115	110932	119216	121265	111495	113592	115753	124634	156606	155378	152565	156799	145856	158764	194983	258843	227401	205758	178201	254897	286893	251028	222663	292729	304369	122950	112137	131232	111982	111195	125261
0.69_191.0177n	81204.8	74568.6	77900.5	86739.2	101483	89562.6	83270.5	85963.6	82270.9	100882	14800.4	22294.3	51457	39779.5	50165.3	38299.9	46948.7	98303.4	68423.4	89863	80207	63852.3	117407	162723	213688	180780	143574	137174	185160	198712	194872	188703	268462	269478	31698.8	32128.1	36478.5	31743.8	35097.7	44491.6
0.69_209.0052m/z	11152.4	10033.8	10504.8	11892.6	10290.7	11438.7	9985.97	11372.2	10499.5	10965.2	9446.31	11501.8	9542.98	8736.93	9096.81	9207.61	10131.3	13754.7	11408	13735.3	12694.4	9814.51	15930.6	19603.1	23576.8	17872.5	17118.1	14510.3	21023.9	24049.5	20512.8	18362.6	21091.2	16147	11440.9	9698.11	11525.5	10803.4	13092.3	9937.44
0.69_222.9660n	32175.7	32116.6	36362.1	41169.2	41765.7	41654.7	38281.2	36811	42607.9	47411.6	13052.9	14910.4	9533.91	14890.2	13171.8	9741.65	29644	58053.6	34590.1	40074	34170.8	28564	66404.8	88133.9	105128	79431.8	64313	72095	100482	110334	96774.6	117536	141029	125406	8815.95	8209.79	10838	5967.2	8762.12	7648.34
0.69_246.1566m/z	554912	530188	568113	530722	550127	530151	532659	554830	551130	567193	331092	236398	205846	169590	138415	229269	225567	327116	216873	357372	205576	189290	789451	847232	418915	1.32167e+06	1.56518e+06	1.03804e+06	1.82554e+06	2.44481e+06	2.32737e+06	2.4396e+06	1.68953e+06	1.7505e+06	432166	376519	191816	251663	228712	400175
0.69_247.0505m/z	1.15887e+06	1.09026e+06	1.17111e+06	1.10525e+06	1.14341e+06	1.13659e+06	1.13213e+06	1.11506e+06	1.09117e+06	1.13616e+06	845637	860302	643963	709483	649797	690635	550793	792667	780981	519034	409057	649210	1.73416e+06	2.24793e+06	2.76467e+06	2.205e+06	2.17591e+06	1.92332e+06	1.62968e+06	1.46784e+06	1.41194e+06	1.45301e+06	1.98937e+06	1.94048e+06	792117	714903	947202	732821	763200	737925
0.69_257.1033n	1.85465e+06	1.74244e+06	1.90553e+06	1.75007e+06	1.80188e+06	1.77734e+06	1.78102e+06	1.80945e+06	1.79536e+06	1.8703e+06	1.28957e+06	1.54892e+06	983147	1.19155e+06	987108	1.28997e+06	2.11846e+06	2.42213e+06	2.44271e+06	1.87652e+06	1.71305e+06	2.65332e+06	3.34655e+06	3.31128e+06	4.56573e+06	2.38626e+06	3.29988e+06	3.15709e+06	4.79164e+06	4.22302e+06	4.58792e+06	3.90952e+06	3.79291e+06	3.17223e+06	1.16886e+06	968383	1.48383e+06	1.13711e+06	1.12331e+06	1.04309e+06
0.69_284.1097m/z	22457.1	20478.3	19033.5	12657.7	13467.2	11159.6	20803.5	18709.8	18909.4	12357.9	10286.4	13307.2	15390.8	13720.5	10380.3	13953.1	13446.4	14597.9	15174.9	13080.5	11638.6	12314.7	11702	13386	16208.7	11488.5	23850.6	18857.3	21917.1	32993.3	32607.3	24814	25253.8	20947.1	19886.7	21362.9	18514.3	18433.6	11696.1	21988.8
0.69_288.1801n	102067	94082.1	105378	91755.7	105827	106748	92301.7	97737.5	97538.1	100461	77436.9	28361.6	46069.8	25479.6	27718.6	62070.6	9400.41	16229.8	8328.9	18785.5	11425.6	8600.03	63778.9	82219	45870.2	145725	230372	132042	399582	654071	638410	486392	298050	388546	66679.8	67183.3	26688.6	31062.5	24134.8	57005.1
0.69_299.0769m/z	113575	108169	118666	111671	113774	97285.5	116504	109562	109142	104989	84760.6	89630.2	68329.9	65711.3	62146.7	72328.2	111785	127275	124690	124082	104350	106717	137646	158358	195440	152163	167114	138610	163620	215183	193359	216482	198425	190953	76506.3	71946.2	72445.5	63728.6	65282.8	64938.1
0.69_311.9789m/z	8983.61	9010.35	11854	9286.89	10988.3	10195.7	8988.91	8771.37	9284.35	9775.86	4589.16	5539.02	14620.9	8965.73	10852	8040.65	6391.62	11030.4	7783.69	10769.7	9216.39	8746.4	10708.9	16410.3	16432.3	10668.4	9728.58	10494.7	10962.3	11000.5	6235.36	9913.36	9382.85	15442.6	7487.67	7305.13	10473.1	7784.09	8120.07	8994.18
0.69_314.9584m/z	10693.1	8767.95	11301.5	10399.3	10907	9470.93	9646.9	11525	11508.2	11049.8	627.886	2260.64	2874	2027.77	3530.58	2563.75	4419.43	11562.7	5080.37	6984.39	10305.9	8255.7	18158.3	25245.8	39275.2	29258.9	21467.9	22180.5	22452.4	35580.4	25808.1	29733	57939.1	54942.5	687.618	614.967	624.09	122.942	253.03	477.138
0.69_326.9395n	83648.1	84777.6	71484.3	80892.1	84786.7	81728.9	69565.4	67607.5	66540.2	83435.7	45505.8	52803.1	47144.3	46074.4	50647.3	44450.2	58391.1	92025.8	68679.3	64838.9	57509.1	67109.8	134826	136187	157223	116098	113056	117641	148974	118870	112369	108867	140483	139617	29290.6	32597.6	46041.6	35719.7	37324.3	35850.3
0.69_339.0227m/z	26884.1	19951.3	27253.9	27124.8	31170.8	26183.4	31063.9	21246.2	23165.5	27385	7565.56	11088.5	14317.4	10544.6	12604.3	16132.9	14448.5	28190.6	22430.3	27548	20898.2	22884.7	37689.2	46292.1	72227.1	52942.5	43245.4	40727.2	53044.5	52108.2	50111.6	40414.5	54830.5	58303.5	11733.3	10764.4	10010.7	10671.7	9262.47	11794.8
0.69_345.2017n	122479	149537	135980	156597	141699	135455	123315	126424	109881	109602	71471.1	11404.3	67648	6765.78	19921.7	52194.8	15577	36018.1	29136.7	42446.6	22987.8	39526.4	59758.1	128600	72391.9	204952	257998	148644	515521	730031	740983	651218	512148	483115	88921.3	67605.5	23877.6	29024.4	41120.5	64775
0.69_370.9563n	33869.7	32676.8	42505.1	48636	45651.3	47944	30898.3	39346.3	31997.8	38395.6	24009.9	35272.4	30162	27443.3	30632.7	27721.6	33711.8	55904.7	40368.5	41855.7	31174	33902.4	69018.7	74758.5	93392	67578.5	61897.3	55769.8	78479.1	80191	63994.9	83888.4	83317	80797.9	34721.2	27393.5	36817.8	30148	32728.4	30246.6
0.69_370.9709m/z	20717.3	22157.5	23019	34757.8	29096.3	31156.1	25955.4	23485.3	24637.2	30664.9	11725	14760.9	10841.2	11633.5	12248.4	11213.2	19962	41233.6	25951.5	32948.5	21695.9	24161.2	54239.8	65385.7	65987.3	52246.8	54095.8	50911.9	68553.1	81109.5	58161.6	73985.3	68660.4	67694.6	6557.3	7187.46	10352.6	6623.5	10770.7	8178.45
0.69_376.0263n	35329.5	31525.3	32954	32811.2	34679.5	36038.6	32758.1	35525.2	34684.8	37978.8	7154.11	13393.1	14033.2	15858.1	16009.9	14437.4	28879.6	48359.8	35210.7	41987.1	35859.3	36666.5	49414.3	65729.6	89006	65836.2	55819.6	49674.2	80919.5	95673.8	86481.8	87774.6	107954	99073.1	14598.2	14652.8	14671.1	13812.8	13627	14487.8
0.69_393.0096m/z	6261.63	7052.54	6736.87	9298.68	6844.11	7275.01	6931.11	6424.07	7938.1	10772.5	2041.01	3213.15	3600.88	6966.95	4890.28	5053.86	6097.78	12739.9	6360.19	11383.6	8294.7	6270.71	11996.1	14495.9	17851.2	14824.4	15477.5	14712.9	23826.3	22257.9	21359	23481.7	23923.3	16643.7	4292.37	4593.55	5119.93	3514.52	4254.6	2251.93
0.69_393.1050n	87147.2	78544.7	93706.7	79060.6	86995.6	92946.3	84032.6	78668.7	82695.9	84787	87920.3	92886.6	81968.4	89880.1	78822.6	84854	96661.2	118136	116910	98309.1	90133.4	104984	106722	119333	165832	105497	96074.5	99076.6	130751	115810	112394	119803	97563	96619.6	142655	127332	147845	134716	124997	129256
0.69_394.9832m/z	18132.9	19332.3	19818.2	19463.4	22787.9	19467.2	23297.7	19815.8	17033.3	20512.7	15915.7	19647.1	8947.94	12672.5	9853.46	13162.7	25633.7	25466.3	26943.2	24747	23516.8	24960.4	29388.1	29820.4	44581.2	30428.8	40030.1	24741.8	43708.4	31204.2	30292.7	40168.3	28287.5	26442.1	11919.8	14240.6	15442.6	13524.2	10772.2	13671.9
0.69_404.9636m/z	28424.6	19424.5	27016.7	20696.6	24518.2	25459	26009.3	25274	27871.9	20099.7	28519.1	35232.7	28548.6	23570.9	25923.6	26490.5	22306.3	22175.7	26823.4	19056.3	26191.6	22245.8	31004.5	33857.5	46812.6	36110	30769.3	33553.6	31946.7	26497.3	30262.2	22556.4	37355.4	36609	25992.7	24305.6	30693.6	22551.6	22464.4	22793.7
0.69_419.9826m/z	32873.8	29964.9	29047.9	28004.9	32485.7	31519.7	30069.8	28512.4	27544.3	33552.2	15256.2	20680.3	14570.6	16791	13096.2	15876.7	24319.5	36203.8	32964.3	37020.6	35296.2	26921.2	45369.4	53677.2	74950.6	52255.6	51809.1	40073.7	58535.6	67035.1	58863.3	61313.1	78577	72514.9	17933.5	18737.8	20842.2	17905.4	17704.1	16876.9
0.69_425.9411n	63728.1	59956.6	68556.6	69376.3	73628.3	79546.6	67015.8	61648.2	61156.4	84983.7	55939	72773	56256.5	53497.4	57328.1	59447.8	66893.4	91973.8	75983.4	68418.3	66517.7	65050.4	115782	113511	157075	94530.8	104030	96138.3	141328	104048	102051	101273	112020	112083	48195.3	50648.8	59285.3	40829.5	48643.7	52957
0.69_431.0027n	94245.1	100816	106901	105603	115112	113806	98578	91308.9	97817.9	119987	68961.4	80958.6	51725.9	55499.6	53760.1	57200.2	96033.4	150404	117832	125287	97376.7	113319	165740	194244	234853	143642	175675	132573	250806	196509	166898	207908	181907	178234	54864.7	55635.5	56857.3	52397.2	54847.3	62107.3
0.69_438.0170m/z	52648.3	46319.2	48653.9	49169.9	59862.8	52794.6	49535.6	45727.8	47196.6	49780.9	28330.6	31660.1	30277.8	26737.1	30280.4	32801.7	43688.6	61454	53687.8	60770.2	48914.6	53501.8	77030.2	83612.2	108121	80870.8	74116.6	70282.5	97986	78442.1	84313.1	71489	100693	88765.8	34312.2	33922.9	37517.7	35486.2	32951.2	38009.1
0.69_467.9096n	38218.6	35052	38485.6	38266.5	36042.7	43635.5	39528	36752.6	36614.5	41430.6	28133.6	33460.7	25705	26388.5	28951.6	24411.8	37941.7	47965.5	38477	34526.3	32095.1	36901.8	63890.8	71195	98539	61310.6	67761.3	55119.1	71053.4	55626.1	65189.1	66831.5	80740.3	83348.7	20847.9	22791.3	26338.4	20759.5	23045	19854.5
0.69_476.0301m/z	30226.2	27483.6	30215.7	27951.8	30717.1	28089.5	26656	28930.9	22794.2	34206.2	11962.5	14889.6	13485.1	12949.2	13961.8	11630.7	24847.9	41336.7	31708.7	32322.2	27053.5	30846.3	44095	54829.9	72118.3	43475	41137.6	37872.5	61687.5	74728	66502.6	60439.1	65442.9	51467.8	13800.3	14922.7	21197.2	14355.7	16112.9	15668
0.69_492.0068m/z	27583.8	24971.3	27938.5	28813.2	30237	29564.8	27317	30288.9	28830.2	32493.2	14666.6	17622.9	9860.19	9648.91	13154	16898.4	23410	33613.6	28002.4	29525.8	28667.1	26480.4	48225	55925.7	80895.2	50425.1	51980.4	38195.6	69334.3	80103.9	59676.4	61599.6	60293.6	55374.2	16843.8	16997.8	17745.5	15333	16228.1	10989.8
0.69_494.9958n	89268.6	84193.6	95424.4	95334.4	108556	106727	83680.4	93921.2	82542.9	109604	47331	58071.9	46756.4	44506.7	43800.2	45416.9	68722	119555	84698.2	98049.7	81711.5	80549	159523	181015	227734	179378	165939	148776	217077	200659	182427	187039	223780	222519	42256.1	44116.1	49235.6	36955.7	43152.4	43040.5
0.69_498.9676m/z	60861.8	46597.5	61937.4	52204.2	58782.4	54030.7	46249.6	58543.2	57849.3	59063.1	59369.3	61105.7	52609.7	50331.5	57118	51744.6	54596.7	78900.7	67927.8	70801.7	68401.2	78550.6	89406.5	97091.9	110187	83636.1	80076	78997.9	81513.6	73351.8	76685.3	76130.3	85802	74796.7	48707.3	42289.3	49910.9	39441.5	48227.1	40680.8
0.69_500.9996n	173670	152253	157795	136756	146272	135872	158911	163959	161713	153738	89259.3	124512	108329	93489.4	99389.4	102164	119129	141712	147646	132118	147830	148747	177145	216010	296048	205579	225341	175894	237346	243043	193230	235725	202530	237532	113144	98591.9	109770	100236	101846	113586
0.69_530.9922n	74776.6	66328.8	81840.7	85747.7	84024.6	88553.2	74062.3	78961.8	73555.4	93915.8	50485.9	51374.1	38587.6	46711	34250.7	43311.9	68400.1	97068.6	77821.8	95497.6	70094.2	79741	151270	151831	187639	148597	152781	149934	197934	195958	165888	186089	175270	184190	42987	48354.7	48121.1	43146.5	44485.4	45430.7
0.69_536.8935n	162466	156961	162990	170484	177723	180074	156963	155341	175989	172550	86430.9	102546	78683.4	74167.4	82155.5	87463.4	113064	233537	183784	151090	165934	163028	227662	239051	321015	232708	211679	192468	275470	284964	223607	291367	300783	263503	83995.7	83669.8	93541.1	95503.3	77592.7	86851.9
0.69_544.9277n	59578.7	51409.7	54275.9	55341.5	53488.8	54496.1	54130.2	57724.6	60883.1	55040.3	44148	53442.6	40882.5	39989.3	41395.2	41774.8	44899.1	58156.8	59646.9	52705.5	57627.7	51521.2	70599.8	64426.2	94846.8	77137.9	88642.6	63109.7	87858.8	77112.2	80715.1	80426.4	75138.3	71409	41449.3	41287.2	39797	38313.9	36582.9	39686.5
0.69_545.9961n	77047.3	62822.5	76439	92371.8	93679.3	95338.7	64149.5	77032.5	67354.2	96114.6	38049	48381.4	38816.9	35547.9	38120.3	39223.6	57591.7	107933	72031	89501	67834	71682.3	156464	193930	186160	191863	183093	150017	220971	209056	195378	195748	207834	221835	33447.8	40408.4	41939.3	31262.1	34669.1	39912.8
0.69_550.9566n	64908.3	66156	79059.5	64129.8	77688	69358.2	68709.8	70572.7	71613.6	65848.5	59799.2	72235.1	51280.4	55830	55784.3	58488.9	64936.1	74821.5	80315.4	60102.5	68941.3	69637.4	87559.8	85411.7	124337	77799.9	74822	65404.4	95936.5	68107.7	49551.9	73274.5	73837.5	70566.4	47095	51415.2	63429.2	44755.7	51877.3	57442.4
0.69_552.0394n	68619.3	60622.7	86381.4	85385.1	86374.7	78038.3	59427.5	72231.1	66162.2	91863.4	37766.5	46988.2	30908	28359.7	29007.8	28843.1	60183.6	95380.7	77806.7	80946.2	59679.6	70015.6	131988	157083	169617	137875	144200	120026	198336	179811	165588	197682	186609	181780	41430	40789.8	41413.9	37077	39711.2	37710.5
0.69_561.9706n	136030	135056	157529	175432	188920	188829	133817	152208	134527	193572	71190.5	93265.8	73774.4	71731	76073.9	71684.2	111200	207513	140825	177838	136070	140398	293053	324874	372978	316154	310168	255816	386123	367621	335334	377067	385499	383942	68568	68982.4	77984.2	58179.3	67976.1	71657.2
0.69_621.9376n	137769	128806	153398	221080	227950	217809	149789	152219	147063	218309	61760.8	79504.9	55931.1	57046.5	69041.7	56366.2	109181	222541	137449	204090	129541	130682	367857	405722	402548	347118	375422	317614	486196	442632	427504	441633	440387	438794	60104.6	56552.1	70751.5	59821.7	64697.7	65906
0.69_653.9255n	203622	166107	212168	242891	245864	260742	206600	193037	187747	258777	94491.1	134074	99199.5	94511.9	105597	103872	152078	273262	192749	238207	187419	183618	392431	446984	483915	403815	377148	364891	514605	503922	449441	500025	497241	493942	106240	102830	121582	98527.3	99154.1	115656
0.69_711.9676n	145215	124955	145360	178058	153852	161342	140310	132716	135609	159830	65553.7	86309.8	64310.5	67472.1	73848.2	69473.7	107641	200896	120542	166007	130467	130209	240986	286030	348085	286385	277695	248901	338053	325590	316948	289400	326714	289002	67825.8	64807.1	76217.4	67084.8	57629.5	73268.6
0.69_731.9601m/z	82559.6	71263.1	81709	78125.6	93714	85281.5	78607.7	73192.3	72989.7	72515.5	38629.6	47956.7	38364.4	36985.2	35869.6	40537.5	60754.7	76104.9	74564.7	79020.7	69493.1	69937.6	126228	147326	170998	102157	136665	110445	162326	139420	117398	152211	156334	157543	42535.7	38561.4	40560.3	41777.6	33644.4	29245.7
0.69_737.9905m/z	72551.5	69402.3	84232.6	97024.6	100716	87040.2	79442.5	72313.3	76958.1	100672	30851.9	37314.7	41591.8	31139	36339.6	27981.1	34762.2	82846	45771.1	76932.2	52674.7	41811.9	148792	165206	149700	155716	149287	117556	207935	205365	199467	193834	228876	189485	35687.6	32694.3	51987.4	30185	42735.1	21997
0.69_746.9314m/z	72841.4	63125.3	79978	69369.3	79668.6	66633.3	64317	69789	74621.8	73869	47439	46391.9	36207.9	34244.8	40087.3	39477.5	62441.4	85364.2	79221	64625.4	60372.8	70669.4	126581	135180	147180	110712	111828	116454	155727	133156	115691	141244	151762	125941	44938.4	44084.3	39863.1	33888.5	32823.6	37618.9
0.69_755.9436m/z	35252.1	28620.9	34011.9	43434	43688.4	42917.9	35944.5	38178.3	27869.2	43764.2	10355.5	14979.3	7705.69	11360.8	12633.3	8860.15	22594.8	50282	26844.3	37043.2	32685.1	27269.6	62718	87675.6	82286.2	69661.2	78761.3	68376.6	101910	88756.1	90071.8	95137.1	83761	109864	12607.3	11601.8	13463.1	10213.8	10273.6	16498.5
0.69_784.9281m/z	64383.3	53311.1	51681	49139.6	52779.3	62355.1	48530	50871.5	64385.3	71860.2	30970.7	30054.4	26174	25212.9	29647.5	26019.2	42364.2	66950.2	58177.5	58670.5	51470.4	61653.2	117022	115872	111626	87525.4	105842	81864.8	109825	112128	96571.1	132838	135889	132074	32898.1	21020.3	25893.9	26622.4	29636.5	30674.5
0.69_806.9403n	124843	109409	114731	125904	152251	146382	113261	106507	102827	148539	55581.5	57856.9	50050.5	48242.3	54767.3	45859.6	95339.6	170182	115515	132516	96662.4	106339	238750	268100	287633	225475	240275	220036	327169	288236	259881	265188	329323	250699	64950.8	54114.3	61750.2	56665.4	56108.5	49256.2
0.69_828.9740m/z	20470.4	30887.6	24839.9	38977.3	32669.8	29192.4	15717.3	19390.6	23162.3	27676.3	12718.5	14380	7212.68	6927.79	8373.96	10998	24405.7	44445.4	31503.8	36921.2	21015.2	19176.8	62777.5	64911.8	63148.2	52054.2	70208.1	38961.1	81021.6	76515.5	75335.8	66097	90237.5	77918.8	11444.6	10166.3	10864.8	14408	9838.48	8784.64
0.69_84.0443m/z	116609	113952	117918	114482	115493	115677	116432	115694	116632	116540	101639	94749.6	101614	118090	97800.6	112128	145421	173125	181007	167930	147498	162863	150188	150314	186949	146927	130857	130403	184462	169130	168070	185247	166111	159952	147834	139997	127973	126808	127656	140286
0.69_850.9474n	51520.3	44714.2	50688.8	62782.5	63759.3	67302.1	52665.8	63441	56782.7	46161.2	30453.4	44331.2	28553.5	26650.9	31267.9	23605.1	57103.9	74123.9	59190.3	51930.7	50229.5	59565.5	103779	99825.7	163821	103105	85908.3	99978.4	110896	104803	113318	125017	144425	105024	45682.6	34239.2	31698.6	40598.1	34411.2	40210
0.69_859.9504m/z	20272.1	22351.3	17544.8	18757.9	19438.9	19902.1	12287	14593	15705.2	17100.1	6470.08	9550.31	1108.2	5690.32	5649.66	7727.69	14860.3	24831.8	21062.4	15507.8	12610.2	21711.2	36415.7	42076.7	58581.7	41240.7	44520.5	34691.9	63885.7	50736.5	43750.2	48136.7	34319.3	33313.9	4994.85	7438.74	8967.65	3939.66	5985.34	5294.66
0.71_113.0001m/z	15958.4	11448.8	17890.9	9999.27	14172.7	15307.5	13043.4	14970.5	14556.6	12625	19717.3	17010.2	33227.9	32790.9	20262.9	19312.4	22914.5	15624.3	17426.2	16121.6	15567.2	20170	18045.5	14285.4	19672.5	13846.1	10177.2	16259.7	15414	12485	10448.5	14360.2	15071.8	10591.2	25948.9	16095.7	17243.4	19181.3	24342.5	19146.8
0.71_113.0712m/z	49621.7	47251.5	51947.2	48767.9	48130.7	48087.2	52424.6	53008.5	49033.5	55025.9	44160.3	41797.7	36803.8	38011.4	30145.1	35288	44726.3	68425	73265.6	72483.4	57438.5	73929.4	91908.3	84355.9	105216	93776.6	85621.3	80448.6	119057	100066	99298.9	117029	104215	84451.6	34627.2	38146.9	32961.8	39575.4	35875.8	47358
0.71_115.0868m/z	31953.6	31475.8	34578.9	32176	37164.4	34516.3	33736.3	33934.9	32248.7	36241.7	29427.3	26586	24617.4	24757.6	17607.2	23140.6	28652.2	41147.9	43740.7	43748.3	34056.3	42421.2	52828.5	53694.8	65273.8	62789.7	59200.3	47296.2	78377.3	82474.1	75302.9	82910	72157.1	61925	32797.3	30125.3	23538.5	29199.9	25684.5	33583.1
0.71_116.0706m/z	10479.1	8594.3	10042.5	9225.29	9804.3	9467.27	8173.19	10178.2	10196.2	9600.05	9100.44	9028	9879.55	6699.19	6121.2	6837.31	8452.87	13873.9	13250.8	17357.4	12755.3	13540.3	18253.6	13622.4	18342	21039.8	15969.4	12097.7	18658.7	17739	18263.6	17925.6	19844.9	18454.9	7078.63	7562.5	5887.24	8456.09	7967.48	9666.64
0.71_158.0696n	1.40071e+06	1.34943e+06	1.49061e+06	1.34582e+06	1.39617e+06	1.35815e+06	1.42284e+06	1.43647e+06	1.42905e+06	1.50538e+06	1.32576e+06	1.13447e+06	1.08663e+06	1.17045e+06	919580	1.06884e+06	1.26154e+06	1.89115e+06	1.98037e+06	2.01502e+06	1.53465e+06	2.14007e+06	2.32889e+06	2.26079e+06	2.84123e+06	2.51141e+06	2.39902e+06	2.14548e+06	3.03902e+06	2.55685e+06	2.44141e+06	3.00177e+06	2.73419e+06	2.29741e+06	1.20252e+06	1.17234e+06	982243	1.21847e+06	1.1717e+06	1.52716e+06
0.71_175.0583m/z	10044.8	8784.27	9086.7	9123.75	11417.1	8739.03	9792.05	11536.8	9025.15	10481.7	5447.61	7939.83	5501.41	3885.23	6354.37	5961.21	8980.67	10519.7	9922.18	9154.62	11634.9	12769.1	14629	21468.3	26875.7	15809.3	19401.3	15050.3	18704.8	17078.4	19122.8	15313.2	20125.1	23943.5	6983.82	5623.26	6336.75	6492.19	6135.33	6126.51
0.71_186.0622n	111346	108618	117734	107512	113084	111851	115189	117878	115661	121123	113731	133584	107328	103915	109277	128353	126968	110403	151154	183810	151841	148978	102204	112258	113022	165316	161600	127248	194723	267580	270324	249249	243810	237891	125658	115113	97619.1	90531.9	83680.9	114992
0.71_197.0781n	678763	635222	687853	630283	678745	650705	662574	680199	671737	692310	305030	361201	431411	351659	324511	379710	433142	728015	686893	753831	642690	746570	1.16559e+06	1.37207e+06	1.73821e+06	1.66708e+06	1.4207e+06	1.24034e+06	1.74197e+06	1.57629e+06	1.54634e+06	1.5807e+06	1.98902e+06	1.7158e+06	331340	325988	287891	300901	308156	398303
0.71_203.0910n	192964	179645	195745	174047	181892	169659	186629	190225	188270	178867	185233	227269	185624	189386	164788	228887	246404	225054	318375	399107	263474	268357	138391	153252	107330	278903	250373	202835	327297	508465	588932	532394	485323	391643	290726	253418	206143	189840	169904	250312
0.71_206.1028m/z	41878.9	35279.9	41335.8	40968.9	37818	34963.5	38249.9	33535.4	42215.2	46330.2	26846.5	26390.7	17991.9	25635.2	20788.9	24842.2	38956.6	57184.1	47850.7	51766.6	40047.5	47322.9	60424	70092.2	99367.9	66243.3	84522.8	65458.7	98706.3	106994	115069	107022	110539	99056.4	25290.7	25725.4	23906	21583	19283.2	29766.8
0.71_213.0520n	475192	457638	486691	475354	494825	478321	472643	489617	492810	516269	142866	184789	110534	140606	123727	126384	316720	599354	461432	499900	414325	519315	1.07958e+06	1.17517e+06	1.44091e+06	1.17748e+06	1.13064e+06	976198	1.39112e+06	1.2559e+06	1.15006e+06	1.32574e+06	1.516e+06	1.24751e+06	69977.4	86194.9	72637.7	74161	89481.8	104005
0.71_222.9889m/z	22391	17575.6	23784.1	21690.5	22360.6	24170.4	21410.8	22663.3	23818.5	22784	14682.2	13955.3	5198.71	7784	7220.03	7557.15	30088.2	26597.5	27011.7	30683.5	23710.1	33706.3	33592.7	31669.5	30427.5	39097.7	44404.6	35735.8	57007.1	74700.2	60799.9	50059.7	63782.1	41761.2	4802.32	5212.32	3635.54	1199.83	3280.16	2660.8
0.71_239.0889n	184047	179467	203380	171200	182201	166960	181266	182787	181140	169527	136061	150872	182910	142667	124821	184663	212907	204808	280523	406469	233456	293929	133425	184963	141909	233880	303408	275992	265007	438661	506409	372865	347567	328550	200208	194687	153203	152403	117886	199282
0.71_241.0470n	14532.9	12900.7	14593.5	17499.6	14482.3	15418.3	13191.2	13695.6	12201.4	15207.3	6776.69	11651.2	8584.98	7104.28	6225.42	9341.48	12657	16962.9	14594.8	22979	13186.8	14636.6	14845.1	11355	14931.4	32301.9	21757.9	18310.4	35115.8	39248.9	47497.4	50722.3	43653	34612.3	7776.35	6708.33	6883.81	5459.73	5008.46	8236.09
0.71_254.0174m/z	10386.7	10641.4	9974.96	8042.21	9022.31	14269	7885.4	12019.6	7649.1	10932.9	13749.2	13196.7	6992.45	9163.25	7652.35	10176.8	14327	18433.4	17247	12527.9	8158.17	10428.5	17205.3	17725.4	26171	9716.1	8494.36	11155.6	7894.72	6694.03	17237.1	13331.9	21237.9	13151	8191.24	11142.6	9778.61	7994.62	8738.74	7742.81
0.71_257.0004m/z	3638.84	2215.73	3407.14	5542.44	5926.91	4032.59	3843.11	4772.3	2967.43	4624.65	1282.27	721.924	954.397	1321.45	738.815	595.435	2838.19	6850.91	4816.21	4354.84	2314.59	3231.87	10029.3	10069.9	12482.5	8107.11	7346.68	11914.2	8943.14	4778.87	4142.42	5653.02	6844.46	5595.85	1335.4	1233.22	2183.18	919.388	1014.14	1085.58
0.71_263.1349m/z	12525.4	10472.2	13278.6	10865.6	14081.4	11388.8	16163.9	15107.2	13742.6	13231.7	15560.9	14570.9	20693.8	20189.3	15007.4	22883.7	13410.5	10160.2	14183.3	17598.6	12119.6	11914.7	8950.45	5679.2	3531.4	11242.4	12214.6	18685.1	15497.6	31902.8	33546	30871.4	12242.6	22666.2	41273.8	39275	26604.6	32200.2	21984.7	33566.5
0.71_276.0250n	28937	26153.6	28857.5	27854.5	28476.9	36518	26658.1	23969.2	24831.1	28124.7	33576.1	39402.9	13444.9	24436.9	12623.5	11629.5	30792.7	33023.6	30982.4	32195.3	25275.7	35760.2	82276.8	66708.3	55002.4	31372.1	37587.4	44287.6	25293.8	23136.6	16871.1	28593.7	20357.3	17332.2	87437.5	42103.7	36069.4	44030.7	36668.9	22551.6
0.71_291.1309m/z	88585.8	77507.3	94871.1	78796.5	83281.3	82387.1	88111.5	83060.7	83027.8	86846.3	113191	100089	105353	115048	95081.7	119906	45313	45162.6	48266.5	50965.5	50477.1	59883.8	85969.4	84508.6	88733.5	115905	118143	91326.7	148095	169926	187105	236641	175751	147960	160460	134464	117616	134552	115426	164101
0.71_317.0220n	58481.2	55739.7	59686.1	57979.3	59796.5	60090.4	53809.8	57786.2	56361.2	65554.1	51090.6	56596.7	50050.6	46651.5	47372	50329.5	52860.1	71643.7	65194.2	64652	54911.1	63163	82376.7	96177	136083	92312.4	78079.5	79769.5	106475	88301.8	71812.6	81936.2	97361.9	89856.1	50108.3	50791.8	52426.7	44309.6	48326.1	52405.6
0.71_345.0550n	30314	21763.1	29292.4	32935.5	41093.9	35361.4	29738.6	27832.9	21450.8	27824.4	8354.33	13400.2	12861.4	10275.6	10675.5	13123.4	15545	40864.5	22932	35674.5	23207.8	24002.7	51063.3	61982.5	78431	72442.2	65382.6	52764.2	75589.4	72943.9	70088.7	78776.1	76418.8	78026.3	9736.65	10286	9409.49	10426.2	9825.25	11328.5
0.71_388.0911n	30269.5	27653.8	34097.2	30248.6	33719.5	33431.7	30422.5	29425.1	26726.5	26270.4	12003.1	15928.5	14964.9	13447.4	12562.1	13895.1	16879.2	38419.8	28635.1	33352.2	27551.3	29786.6	52414.2	66417.2	76799.9	75616.4	58091.5	55913.1	75492.9	74419.7	81846.7	74874.1	99998	82226.9	12722	13821.4	11935.4	12510.3	11256.2	12915.1
0.71_392.0244m/z	14218.3	14378.6	15921.7	17251.3	16791.2	19640.2	15475.7	16424	13745.1	21582.5	4591.39	7467.64	3678.16	3943.66	5146.54	4655.03	9380.03	22904.5	12486.5	16446.2	13899.3	14860.3	26160.7	35553.8	47738.5	29725.1	41605.6	32760.9	38860.5	44446.1	40657.2	40786.3	50220.5	46515.6	3612.87	3543.02	2007.3	2283.45	1644.16	2650.97
0.71_399.9910m/z	25274	28067.8	29462.6	32738.6	35435	39052.4	28319.8	28663.9	24078.3	31638.7	23731.8	24072.2	20179.1	22721.2	23676.4	24530.5	26970.3	36992.5	23538.3	31380.5	25198.2	30864.6	48683.9	54178.5	61393.8	56361.3	43884.5	46641.5	60507.3	57858.7	60772.4	53586.1	69878.4	61826	20404.3	16643.7	22983	16764.4	20591.1	19054
0.71_403.2302m/z	43108.9	52409.6	53029.5	36738.2	38620.8	37197.9	47418.6	52169.2	45837.2	35989.6	23992.9	4114.27	14625.5	1358.58	12164.1	11991.3	8396.41	7769.27	4041.42	6686.55	2088.1	8913.75	16786.9	11908.7	22047.7	37046.8	76191.8	41842.6	128128	252699	259003	200828	96395.3	115023	9180.88	8315.34	2994.88	4312.59	3034.55	13247.3
0.71_405.0757m/z	7115.17	5601.55	6457.89	5863.62	7426.72	6189.69	6664.48	7686.59	6529.29	6720.21	348.944	1296.1	3103.99	1882.62	2712.72	2166.91	5625.69	7221.2	6441.34	7000.55	5707.65	5738.63	10124.5	14021.7	21538.6	18052.9	15038.8	14111.5	20957.6	18839.4	18865.3	19213.4	27617.4	20325.8	1212.81	1878.59	2294.54	1071.45	1032.06	1686.47
0.71_413.1861m/z	11745.2	8776.42	11662	17181.8	11236	11602.9	10807.3	13589	10535.3	12153.7	6817.92	5004.62	7085.69	6836.82	3375.35	4417.33	6352.16	4941.98	8342.9	9729.41	3792.03	5979.87	4649.93	10882.3	4919.46	26155.6	41313.6	19205.6	48290.3	76840.4	77478.8	64609.8	32582.7	59454.3	5853.96	8538.81	4498.88	1923.53	4404.23	7616.03
0.71_447.9776n	30855.8	27797.1	35859.1	42042.6	44405.5	47366	31485.2	34087.8	34435.8	44820.7	14694.9	14584.4	18744.9	16136.6	16408	16076.3	23289.5	52831.2	33852.8	46862.7	29886.5	31472.4	66821	89741.2	90637.3	87101.8	91995.1	69207.5	110135	88514.2	98308.5	89951.6	111615	102478	15149	16444.5	18131	12126.2	14585.4	15270.9
0.71_450.0336m/z	10169	9078.64	9313.36	12385.9	13391.7	10190	9303.42	10192.6	8034.66	9496.93	6301.53	5986.17	5581.85	4771.63	4185.95	3257.68	6362.92	11208.6	10639.6	12294.9	10881.5	8002.57	19267.5	23137.5	22952.2	28155.8	27099.1	21558.8	36369.5	35706.3	27833.2	36128.2	40388.6	37352.5	6132.27	5149.55	4986.64	3575.73	3600.55	3736.47
0.71_536.0502m/z	7618.1	9490.66	10045.2	8236.52	7022.78	5337.13	8609.6	9763.44	9901.68	5862.6	9887.28	9145.3	7503.08	9597.63	7879.93	6201.22	10115	9711.4	15632.4	6726.95	9669.89	12226.7	7731.17	9526.38	12714	8626.45	8952.29	7760.77	15698.4	12991.7	17276.1	13753.4	9275.82	8820.07	14385	13443.1	15614.8	14294.8	12884.2	13425.8
0.71_625.9838n	133050	119604	131838	158795	170594	170625	127739	128157	112638	176003	57508.1	70273	51811.7	49352.6	47848.4	50391.5	100585	196340	129383	167771	128878	124579	283102	295064	326959	317590	309793	259723	422877	357869	363125	361885	385573	377461	50280.9	47492	57779.1	47878.3	47023.6	46139
0.71_70.0644m/z	4367.05	4681.42	5186.73	4111.26	5798.48	5540.24	4706.05	5318.21	4508.7	4769.3	3996.86	4412.8	2427.5	3539.82	3340.6	2446.28	4208.48	7997.63	5733.34	7800.81	5962.57	7324.1	9253.04	5442.42	11443.6	7183.03	5748.3	6613.84	12553.5	8999.62	8521.23	9902.08	9246.19	7539.48	4793.49	3821.28	2465.63	3582.75	3291.12	4722.15
0.71_752.9572m/z	25306	24389.2	26904	26047.6	33212.4	29778	28264.6	25337	26829	34368.8	12896.5	18014.7	9657.28	9694.21	11876.8	13775.2	18770.4	37290.6	29303.3	34974.9	20653.7	25196.8	57602	55472.8	65460.5	51329.8	45976	46848.8	71560.7	53551	44232.3	60583	77380.5	57573	11041.9	11858.4	13358.4	9849.85	9019.97	14221
0.72_133.0598m/z	18818.4	20336.4	17424.2	20090.5	20137.7	18268.7	20920.3	20355.2	20944	16995.5	19805.8	18766.2	14963.6	18141.4	15403	15415.6	20687	26046.1	24128.4	20853.3	21186.7	23683.3	21787.8	14490.2	33495.8	23207.7	27360.7	23620.2	27525.6	25550.2	24926.5	24861.7	17492	19165.9	18837	13110.8	17814.8	16463.5	15805.5	16431.9
0.72_159.0270m/z	3890.89	3410.45	3552.18	4268.45	3739.07	2412.77	3198.97	3444.24	4121.38	3953.88	526.138	1664.87	1393.02	1949.34	2162.15	2131.42	1101.53	2498.24	1363.28	2416.93	2303.11	1098.94	4089.74	6052.51	7393.64	4604.37	2744.85	3932.59	2338.44	2589.28	1661.51	1108.61	3616.75	3854.25	2140.45	2962.94	2373.01	2649.52	2235.3	2655.5
0.72_167.9831n	5242.75	4310.59	5229.09	5280.82	5841.68	4436.73	5536.04	4211.88	4856.34	4703.73	24005.8	31851.9	14859.7	14089.7	19599	16969.5	15322	11117.3	9983.81	6819.57	13452	10556.1	516.664	3798.62	1079.9	3670.56	3324.3	2980.95	2198.37	2429.52	354.176	359.919	2951.37	394.363	21515.9	20224.6	42603.6	26511.6	28076.6	23429.2
0.72_176.0804n	42113.1	44148.5	42429.8	45936.6	45573.1	43430.7	44951.7	44836.1	41590	43502.6	65706.6	65500.8	82908.4	92910.6	73280.7	93878.1	59686.2	62548.6	75852.3	100411	58545.1	72109.6	43871.6	44476.9	37088.6	53870.9	55409	63019.5	70989.8	110845	129032	105241	77774.5	76391.2	120318	117996	84486.4	83974.7	68307.2	104341
0.72_218.1140m/z	114912	102414	120335	105678	108904	103923	114690	121063	119085	130018	204745	183478	199383	188660	126071	243455	223154	176866	295834	451426	225942	299301	67242.6	62806.5	35197.4	97131.7	147007	163657	118990	169298	240121	197155	135344	114334	344851	300628	204555	239461	170260	314368
0.72_231.0118m/z	6206.3	6575.11	8216.37	6033.37	8215.34	8592.57	6236.35	7521.78	6062.63	7765.36	10850.8	10615.1	16611.4	11504.2	16841.5	15333.8	10102.8	8086.1	8145.62	4013.71	13317.8	8309.05	5555.3	8387.03	8955.85	7640.85	4758.35	6496.99	7216.21	3861.76	2344.55	2521.52	8683.39	9916.38	26436.2	24078.3	20379.9	20019.4	29042.2	22357.7
0.72_250.0947m/z	47788.5	41281	45444.6	44576.4	42060.3	37951.7	47251.3	46906.8	46001.8	39503.8	12436.8	18081.6	12156.9	12650.8	10473.9	12747.2	16559.4	29726.9	32790.3	20976.4	22573.2	32513.4	30504.7	23479.7	35124.6	33932	37026.2	29002.3	108361	136319	117931	116201	121924	119009	16326.2	10775.7	12972.3	12899.6	10366.3	13921.5
0.72_256.0704m/z	96983.3	93400.1	101278	96104.9	96866.7	98266.2	96124.6	94848.4	96248.3	99518.9	67531.8	72845.8	56535.3	65186.4	47217.8	73599.1	140461	143544	168286	237729	131684	164364	82093.6	95714.4	79939.4	114919	154874	147822	136848	202450	242939	212684	160598	137657	67771.4	69662.8	49879.2	51245.3	42925.8	64041.9
0.72_262.1041m/z	25597.8	27154.4	22624	23136.5	28193.2	26284.2	28153	26084.3	26807	27910.3	31834.9	32203.4	34585.8	37447.9	29369.1	34387.1	29553.2	32983.9	36663	39034.8	29382.1	35770.1	28451.3	31774.8	32667	31473.6	40788.3	32869.8	41534.1	50570.7	43752.8	53666.9	37851.7	33606.3	63752.8	57275.4	56086.1	53617.7	46292.5	53931.8
0.72_274.1272n	195422	183868	197015	189829	180738	186949	190130	199543	186854	196516	227449	179990	219050	184631	143651	296872	220700	183092	281638	426443	208574	247762	120267	140821	109931	234805	243598	241397	283769	488573	520957	383537	350623	341827	313702	235883	188181	180869	148397	244296
0.72_313.0299m/z	4075.6	4305.96	4233.21	7683.86	6786.97	5597.97	3903.29	4578.83	4494.25	7274.38	1806.61	1958.53	1799.68	1816.38	2071.47	1532.4	1464.58	3849.05	2118.08	1811.72	1118.89	2224.47	12489	9412.81	9915.1	11174.3	11417.1	8427.13	14592.9	12229.6	13137.6	12496.5	11710.4	15570.1	2263.67	1966.61	2759.73	2886.95	841.832	2146.89
0.72_316.1862n	659710	623999	642476	604966	641408	595739	628509	600248	582005	558429	28848.3	11234.4	24543.1	12750.5	13308.1	40136.8	11262.5	9346.61	5721.98	14219.2	6387.22	10453.6	243443	496802	319081	1.42028e+06	1.70358e+06	721795	3.34016e+06	3.74338e+06	4.06491e+06	4.04363e+06	2.34798e+06	2.60143e+06	184523	125162	71307.8	80394.2	58135	107209
0.72_321.0628m/z	5098.29	5047.85	6057.93	4921.74	4889.87	4167.35	6573.6	4970.79	5334.39	3926.98	4644.82	3435.84	3123.02	3919.87	3766.19	3869.04	7482.79	11483.9	8340.23	8353.77	8097.69	9029.93	13083.5	13645.3	16686.6	12065.9	13839	15344.6	7005.25	7811.25	7740.27	6274.23	5872.02	5618.42	4234.29	4420.86	4063.45	4200.19	4726.73	5609.43
0.72_329.0870m/z	14845.1	19274.6	15543.5	15563.1	14063.8	15806.2	15523.1	15532.7	15602.4	11209.5	4404.24	9416.19	7806.61	4574.21	2562.97	4249.83	5927.33	6066.72	3906.73	7651.25	6778.47	2967.42	10482.4	10564.6	8945.94	18194.7	27108.4	15635.3	32580.3	48890.6	48899.1	47016.1	32607.1	33578.6	8193.23	12226.1	5019.57	6770.04	8318.17	7078.46
0.72_331.2347m/z	11081.4	7982.93	9034.85	11278	11904	8744.51	7633.12	10599.7	11568.6	9228.43	6071.84	1412.27	3261.37	4269.71	3569.61	3275.1	7099.32	3688.75	1168.61	879.592	2992.67	1294.31	4383.39	8548.63	107.303	19752.6	17243.3	3830.27	49265.3	49988.9	47837.4	52910.4	42008	28060.4	1396.34	1437.26	2264.42	161.053	946.634	2728.53
0.72_373.2079n	267686	257168	269470	284004	287785	286660	253240	245321	235216	268604	6565.68	3757.1	13095.2	6741.59	4368.95	16474.5	3618.19	2448.92	2109.35	3975.82	4788.25	4787.14	131585	282098	148772	795741	909839	432788	1.51117e+06	1.95981e+06	1.88158e+06	2.02384e+06	1.2033e+06	1.21095e+06	73833.1	42301.2	26383.8	22921.8	17333.3	36023.1
0.72_400.1297m/z	67766.3	60404.4	72876.4	58857.4	61914.3	63555.6	66132.1	65324.2	67321.7	64585.8	93967.9	102951	71493.9	80607.9	71972.5	84213.8	114489	188569	151582	106051	117563	162737	205938	144829	206569	100369	122907	138819	102018	70787.3	73239.7	83318.7	73041.2	60305.1	115914	112360	121239	93944.3	114716	105521
0.72_404.0036n	30337.5	26405.8	31601.5	32913.5	34364.3	36179.1	27640.5	28526.5	30075.2	37228	5422.92	4737.19	3413.58	3601.84	3552.93	4544.69	19795.2	36487.3	28737.9	32761.3	30910.6	23241	78541.6	61968	97236.9	71076.6	75394.1	66628.3	103231	77671.7	75381.8	87612.9	103139	82593.4	6786.45	4750.48	7789.32	5889.58	6172.23	9191.28
0.72_404.0254m/z	29139.2	25202.6	33143.9	26450.1	30743.7	28977.5	29600.9	28561.5	29547	36842.6	20968.6	16899.9	18884.8	11221.5	11685.4	13446.9	17428.3	31689.1	20902.4	22157.9	22884.6	23966.9	62471.4	50253.4	76671.1	62437.7	51842.9	54350.7	63784.9	52560.9	51062.8	54678.5	71512.8	68028.9	33698.5	24869.4	26737.6	19479	33009	23543.4
0.72_442.2191n	28134.1	17953.2	30069.1	26164.7	26845.6	28225.8	32921	27979.1	31711.2	34444.7	11227.1	7479.47	6849.63	3090.18	2015.89	12818	3489.88	6974.52	8069.92	12923.7	2440.28	7021.18	5335.96	14596.9	1022.73	60693	81303.8	42404.2	128418	250103	242180	219569	98666.5	133298	7317.29	4474.28	3497.9	2484.56	2702.93	6049.99
0.72_485.0571m/z	14743.2	14846.5	12379.7	14296.4	16942.8	14220.4	15903.2	10084.6	14649	16371.4	18566.7	17244.6	30030.6	15622.3	24020.3	21163.6	13484.1	18745.2	17545	21196.4	22147.5	22341.6	20451.5	24611.9	16908	18703.4	18058.8	18021.3	20031.2	15873.4	22335.3	18012.8	20405.2	17130.3	22242.9	14850.6	20237.3	20086.2	19684.7	19634.9
0.72_588.0371n	97878.9	85772.8	89650.7	65845.5	69441.6	64265	87272.3	83346.3	77530.3	53912.7	5722.32	5741.75	4007.47	2120.37	3473.51	3354.79	17849.3	64327.2	29259.1	60320.1	26995.5	29383.7	95516.2	81094.9	92448.1	92316.9	89338.8	76363.6	138970	122624	113792	127075	145464	131680	5696.43	5947.31	4944.48	5213.92	4043.56	3265.56
0.74_112.0505m/z	10614.7	11056.3	10937.8	10328.3	9253.82	9538.34	12409.1	8772.99	11296.5	9999.25	12275.8	15472.2	18203.7	15833.6	16295.3	15194.4	11544.2	11500.9	12190	5722.02	11227.9	11925.6	11146.1	11873.2	16335.7	9544.14	9378.8	10746.7	7283.47	11874.1	7050.95	7550.37	7179.03	8360.27	18397.5	18041.3	25628.5	23375.9	23516	20886.4
0.74_124.0397m/z	4740.76	5087.81	4250.97	3528.42	3429.77	3593.04	2747.7	3005.93	3709.68	3645.61	8233.81	8165.63	6627.72	8040.58	5854.58	7040.78	8948.35	8218.24	11924.3	12868.3	8934.31	8596.73	3726.13	3696.37	2400.55	5225.66	3594.91	2926.52	5131.11	4082.16	2817.41	8142.09	3574.78	3521.99	14268.5	12115.6	8979.76	12073.3	10013.8	11933.3
0.74_145.0502m/z	22827.6	19076.2	21294.8	22286.4	20524.9	22618.8	19517.8	21979.5	21712.5	23723.8	32359.6	36021.3	25716.9	32860.7	29170.9	31248.4	26460.9	29689.7	33662.4	35193.8	29999.7	28560.2	22828.2	25919.5	29557.3	23608.2	28236.1	23749.1	31061.3	29393.1	29943.7	32063.9	33881.9	30934.5	32367.1	31266.2	32519.1	27808.6	29739.1	26894.7
0.74_159.1016m/z	6507.89	5853.72	6685.92	5688.11	4649.26	6681.17	6403.09	6501.6	7051.48	7032.34	1676.06	1753.39	1053.86	1265.02	158.068	957.296	464.467	1276.19	860.1	652.477	1240.18	946.44	2599.04	7634.19	4568.85	12762	16911.9	6911.43	27025.1	32868.8	33680.4	36820.3	22457.6	27710.5	3514.19	3073	617.083	1437.07	1447.83	1759.77
0.74_163.0604m/z	10278.9	11176.2	9583.29	7426.55	7051.71	7470.85	11119.9	10779	12480.5	8543.82	25069.5	33970.2	25603	32716.5	23245.1	26539.8	16924.1	12495.7	17180.5	11276.4	20123.7	18667.2	9246.89	8738.43	7119.11	7589.37	7454.13	7136.39	7262.9	10974.6	11488.6	10642.9	9606.99	13301.5	30741.6	24565.8	27151.3	26235	26171.4	22865.8
0.74_166.0866m/z	12300.1	10726.5	12751.1	7297.68	9958.32	9678.82	11684.6	10896.9	10586.2	10739.7	15361.5	15065.6	11023.5	11559.1	13642	13277.7	11571.5	15607.4	15080.6	20225.3	16090.8	16377.7	15454.1	16262	22585.6	14967.5	16216.5	11370.1	16319.9	18249	15483.8	16241.2	16712.1	18588	12856.5	12309.6	11546.2	11433.5	12668.5	13333.5
0.74_178.0957n	168277	155087	180961	160836	161804	168845	169179	172371	170890	183627	181619	204323	239918	197211	151733	268871	213122	209109	222100	278552	222420	227798	159077	185324	157280	211029	263049	232345	254157	365899	443400	383883	298960	284967	422790	319880	238015	289942	207847	335885
0.74_180.6150m/z	6873.8	8178.29	3884.31	7099.76	4205.54	7702.65	7105.7	8641.54	7338.9	6168.37	1132.02	986.16	1988.58	552.835	668.622	2092.7	4294.77	4437.67	513.951	4733.77	762.126	7351.1	4999.43	3932.16	4216.05	10419.2	17941.5	9014.1	40042.7	55688.9	58263.7	41365.5	11502.8	21715.5	4526.53	3800.07	810.918	3513.13	2317.18	2382.98
0.74_187.6104m/z	11680.3	11762.4	12871.6	12781.8	12778	13412.8	13124.6	13190.2	11260.1	13647.6	3528.48	2863.1	3187.99	718.224	261.385	245.229	220.689	4299.35	5469.58	243.684	3563.29	652.756	6185.64	15796.7	11337.9	35053.6	37840.6	18669.9	60501.8	76282.2	79617	80756.8	47862.1	47663.8	3304.04	1546.54	2578.98	436.072	2138.13	4010.56
0.74_191.1033m/z	45292.4	46361.9	53958.3	50352.7	49876.2	52006.8	49033.5	44524.3	51948.1	54640	71819.6	81365.5	75178	78112.3	60313.3	104485	82357.1	83197.1	107961	124664	94123.6	107520	53578.7	60089.8	53821.4	64204.6	80842	82335.4	80030	94775.9	107426	110492	82475.5	93910.3	98876.5	90125.9	67367.8	70640.3	51620.6	84295.6
0.74_205.0822m/z	19304.3	19452.1	23721.2	27547.1	28742.5	22361.8	20496.7	23219.5	21955	23748.2	35619.2	38786	28871.6	37266.5	35606.2	33713	27082.3	36390.7	39148.6	40799.8	27203.3	34441.5	36394.6	55704.2	39617.4	32567.3	44380.8	42312.6	43582.3	35878.3	111513	46974.7	35023.3	73988.3	39274	43591.8	43049.6	36823.3	38272.5	47668.8
0.74_205.1186m/z	15420.5	11416.6	13159.7	13204.6	13075.2	12136.6	13047.1	13548.3	13676.8	13234.5	9834.61	11817.4	7577	10783.3	12507	11864.2	29049.1	48148.1	40421	57549.9	44589	48125.9	15220.6	16481.4	23423.1	16482.1	12024.2	19872.8	5436.69	4111.6	2751.57	3403.35	2645.13	5485.53	5777.29	4607.9	7445.56	9012.48	5045.19	9964.54
0.74_215.0909n	176960	166959	189389	222137	235545	237506	174499	192792	182694	252581	142814	172937	168168	147347	151119	225105	178248	193128	170447	241795	198122	169187	241915	303653	219101	458205	456702	353119	529178	744052	806297	673884	647675	609146	220040	221587	158749	147710	125281	196147
0.74_228.0873m/z	36228.6	36505.6	39569	36181.9	38628.4	36758.7	39595.9	39610.8	43664.4	40314.9	32984.1	39500.2	27598.8	30840.4	25656.5	32110.2	36867.1	47514.7	43395.1	44442.7	45835.5	49853.8	48738.2	49190.6	67788.6	53601.3	50682.3	45142.2	55471.4	70369	65588.6	68320.8	78062.6	67726.9	31970.3	27766.1	33552.9	28174.4	29616.2	28890
0.74_235.0952m/z	7103.4	6725.62	6727.3	7455.75	4807.86	6605.09	5166.18	8479.23	10709.3	5727.27	9004.33	7960.65	12038.7	17792.4	10083.2	10355.5	12375.9	7693.55	9789.43	12467.8	10564.8	18346.6	7262.85	5074.14	10498.1	5007.48	6558.05	7071.04	9625.01	13066.2	13348	12298.4	5356.6	9265.45	11763.1	10637.5	11496.6	9835.17	8895.89	9966.73
0.74_237.6381m/z	12665.1	15671.7	10746.6	19039.7	9545.07	13338.1	14672.2	19309.1	8667.53	14102.6	7496.08	6076.17	3502.54	1975.66	3881.59	8561.05	1608.43	776.257	4627.86	3010.35	2084.22	1497.32	5460.23	3314.28	6626.92	13727.3	28521.1	13535.4	50649.1	84387.1	70187.6	69561.3	39136.8	53640	6165.2	2883.16	2296.53	668.402	726.42	3262.12
0.74_238.1367m/z	7276.47	7861.51	8038.61	5939.75	6853.44	6348.53	8789.93	4004.54	7626.04	7498.19	4129.66	2343.24	3725.58	4995.14	2859.11	5139.38	4067.44	3541.2	3413.88	2104.38	2587	2790.67	3520.46	2362.66	4125.41	7888.22	9184.83	10533.8	23453.9	31374.1	28499.3	24471.9	19299.9	23037.8	1689.42	1256.77	724.832	2175.64	908.603	3053.28
0.74_246.1824m/z	6970.78	8975.63	6135.89	9319.27	10032.2	7271.12	8631.13	6055.4	8104.71	5144.31	9035.82	12219.4	13186.1	17881.4	9047.64	9844.49	20751	26130.1	28789.1	43605.8	18766.5	38414.2	9891.04	11502.2	10030.4	7959.46	9715.12	14370.2	7507.52	10729	6807.46	11100.3	4060.61	6645.78	6344.79	8536.28	7433.36	8310.73	8056.51	8535.82
0.74_255.1030m/z	289860	262247	302632	257972	260087	260076	294131	296720	293418	285225	304516	421232	291152	330946	292768	355080	348447	319204	343923	277532	375039	323231	321002	363358	433559	419226	426070	322452	456674	647413	656599	557611	554888	546662	366021	327946	380825	306379	315100	294098
0.74_260.1713m/z	3938.24	3766.26	3912.56	3181.24	4217.18	5200.25	3460.7	3260.26	2481.93	2004.12	1720.45	1894	1673.38	1292.63	865.829	1139.5	2424.51	3663.47	2824.73	3837.04	2427.58	2674	6882.1	7959.22	3386.41	8904.54	11734	7786.86	17786.4	15226	17947.4	13432.9	9912.33	9658.72	2706.72	1327.64	1207.69	1677.52	1516.61	2181.66
0.74_260.1970m/z	5797.26	7742.11	5453.68	6804.24	8076.67	9831.03	5891.31	6781.18	4520.92	4826.67	8072.52	8765.81	9227.88	10584.9	8475.61	9062.1	7423.99	7789.72	8479.56	8328.46	8365.56	9918.85	5490.28	10334.9	5815.56	12368.2	15939.1	10039.8	23065.2	28200.4	26086.2	29697.1	20109.7	21363.5	3849.74	4859.45	4415.95	4541.78	5209.05	5735.53
0.74_293.0637m/z	5.54353e+06	5.35689e+06	6.05769e+06	5.53467e+06	5.55183e+06	4.84381e+06	5.89638e+06	5.86625e+06	5.60966e+06	6.19514e+06	2.92105e+06	4.23554e+06	2.15974e+06	2.9296e+06	2.89257e+06	3.10904e+06	6.32457e+06	8.06682e+06	6.62539e+06	5.73871e+06	6.83219e+06	6.85625e+06	1.15378e+07	1.21011e+07	1.19216e+07	1.21877e+07	9.98027e+06	1.10169e+07	1.12231e+07	1.4291e+07	1.44608e+07	1.2016e+07	1.77686e+07	1.54135e+07	1.78317e+06	1.92723e+06	2.37057e+06	1.7106e+06	2.02911e+06	1.87656e+06
0.74_317.1341n	38581.6	32717.2	22012.6	28636.5	29749.9	33736.7	15026.6	27630	22008.7	26361.6	5087.53	15048.8	16661.3	7875.59	9188.98	23177	19488.5	12342.7	7304.01	18466.6	13291.6	11956.3	23261.1	42009.5	33358.6	53781.5	73984.7	51012.9	184880	206963	178075	149575	108651	126766	9968	13694.2	11045.4	5436.02	4755.33	5454.53
0.74_337.8499m/z	30571.3	44090.3	41133.1	55046.7	52233.3	31419	38387.5	42747.6	48529.1	28455.6	33896.7	434.356	1380.17	709.157	801.142	1412.46	9854.51	7085.14	205.93	3205.48	510.143	4402.2	14600.4	40839.5	13316.3	10210.7	1190.73	16904.1	3520.83	38717	7903.82	3096.23	6483.8	1582.25	1177.98	1850.92	1477.04	77.2578	3122.29	1671.98
0.74_342.1166n	938342	894113	834083	869311	942860	762109	876186	898328	917035	848750	2.35403e+06	2.11847e+06	1.60229e+06	2.00763e+06	2.07886e+06	1.66974e+06	1.15588e+06	1.50336e+06	1.78974e+06	3.13117e+06	2.33442e+06	1.88027e+06	1.13706e+06	832088	762316	588709	467619	788898	458827	396376	355435	405647	371383	346688	1.70983e+06	1.46819e+06	1.49402e+06	1.51368e+06	1.58608e+06	1.66975e+06
0.74_344.1554m/z	531759	520283	609885	552574	537402	567670	579855	618637	610013	722197	454294	595007	329673	476272	440641	491677	763975	1.04075e+06	939965	875129	858761	1.06069e+06	1.02992e+06	946703	844685	635332	1.0297e+06	1.04185e+06	1.18322e+06	1.06077e+06	1.0942e+06	1.28103e+06	1.20075e+06	1.35774e+06	406440	470578	477787	428553	465966	498853
0.74_377.2272n	199875	210097	230984	188797	201657	188351	201651	179017	173656	189650	53748.5	47644.7	59016.1	24540.1	29169.2	82993.7	28812.4	33885.8	21132.7	27985.9	29471.6	18139.4	71354.1	100156	104087	348347	540624	386117	1.26165e+06	2.24052e+06	2.55408e+06	1.70454e+06	532634	1.41033e+06	104993	66502.4	24188.8	34142	28780.3	59122.3
0.74_400.1702n	234085	224391	297314	253323	241814	275189	277242	269248	238859	296108	212963	346837	704810	327312	477286	533476	622802	187138	563982	417101	566230	299010	125622	114477	94725.4	148199	147666	127520	148164	162543	185764	189775	234643	206340	796872	801709	860679	790258	934219	831087
0.74_402.2333n	93364.8	77214.2	98186.7	98969.6	99839.6	106200	89148.9	90912.1	88642.8	107268	28134.1	23574.6	40527.7	27853.4	20502.4	41425	28977.9	21258.2	30054.5	34218.1	35642.4	31744.2	46538.3	86016.1	21352.6	272765	352107	183235	580889	874969	902772	810914	491171	539489	53185.5	43609.5	40072.4	33858.2	34032.6	38826.3
0.74_414.1379n	80253.5	70768.9	79312.9	75487.6	83294.9	71423	81350.1	95862.6	95039.2	99657.3	338273	262819	163642	255355	229610	196068	142759	194352	262240	460008	280714	299350	120491	73663.7	41391.8	51167.4	47583.4	87391.4	42275.9	58561.3	60411.7	60714.6	36319.6	46839.2	223829	222193	199182	209664	224282	243156
0.74_416.1538n	124301	111364	155238	123812	125586	144449	146031	142782	130732	153073	151517	270957	260383	199269	226071	265424	391879	102692	298986	181032	293189	154279	75585.9	69692.2	66923.8	69944.1	77744.3	59128.2	78868.2	98319.6	93569.9	85111.8	100751	100992	323837	319248	351573	280149	371291	277473
0.74_417.2457m/z	133304	120099	130289	137059	133284	130777	123482	126959	112686	135145	53194.3	35846.2	44669.4	26360.6	23822.5	80502.6	23501.7	23050.1	10622.1	26608.2	20572.9	12675.6	85390.7	104329	41230.4	283542	423972	307264	841954	1.28432e+06	1.31407e+06	1.08696e+06	638034	842778	56765.2	39990.5	17482.7	16451.7	13544.5	33406.4
0.74_431.2371m/z	56038	49860.8	54145.8	51264.2	54481.5	52763.7	53134.9	45961.3	43966.5	52853.3	11803.3	5389.82	9192.28	5430.18	8033.69	16506.4	5250.81	4099.01	2029.22	2777.21	1534.73	7517.59	8508.23	40443.1	101.914	132477	141636	70341.8	257633	403161	418160	397207	227031	216278	22361.4	12099.1	6585.99	3704.01	5843.06	6691.94
0.74_441.0445m/z	11255.4	11423.6	11717	11865.2	8622.45	10512.1	11941.3	12626.9	11527.5	11088.3	3270.15	4019.98	4861.85	3404.87	4084.55	1868.08	5489.3	11496	5353.49	14113	4871.21	4839.73	26211.4	27599.2	20492.2	28333.8	29327.6	32460.9	38347.8	35872.9	30936.8	37337.7	36526.3	39372	3319.86	4010.84	5630.66	3074.29	4035.01	2174.41
0.74_444.1961n	14224.9	14790.7	16515.1	10169.9	15363.3	14363	14704.9	19038.6	14749.5	15351.9	37948.4	35099.5	26987.9	35799.8	28127.8	35531.9	28066.9	21175.2	38238.1	54023.8	37565.6	36557.6	7646.85	9793.09	1025.26	13671.8	14581.8	19013.9	19118.4	54687.2	51666	43253.1	11567.9	24417.3	41058.8	37682.9	28889.2	33216.6	28432.5	35935.6
0.74_446.2699m/z	34224.5	29032.2	34147	24961.5	27284.4	25860.2	34608.9	35131.6	34789.7	29662.2	11204.2	9054.23	9178.56	9693.27	6163.76	15593.7	4965.6	6453.6	3664.98	7515.2	5396.69	7581.23	14670.7	25334.9	11983.8	65994.5	144656	80042.5	172497	374229	353357	243434	78165.5	161698	15175.4	10468.9	6812.51	3215.49	4564.93	7392.9
0.74_474.2684m/z	53267.7	50269.2	60906.6	54543.2	54059.2	61337.9	52973.3	55853.8	52076.3	52561.3	26513.1	20507.5	20058.6	11256.8	12239.8	35325	14186.2	13278.7	11562	9020.99	6205.54	13351.1	27743.9	31271	2261.88	73745.3	134160	109340	251137	458591	434798	355414	215782	254483	23718.5	15996.7	3799.32	7495.78	3230.44	7292.46
0.74_480.2204n	13495.6	14090.7	18386.7	17436.2	18119.7	20462.4	15945.7	16238	16813.7	19242.8	61021.5	56906.9	70913.3	65289.4	49352.6	64410.4	24883	20597.4	34136.8	62619.8	44257.4	37590.2	5106	5503.17	130.944	3433.77	7315.35	10216.3	4958.66	12914.1	10181.8	10733.4	3250.63	3760.64	161205	108109	65645.6	91182.3	60642.1	105407
0.74_488.1853n	405999	387298	428453	403975	424389	434720	432769	434868	414188	434289	713994	1.01124e+06	711232	826298	782733	670154	606061	686930	803908	1.30497e+06	1.19409e+06	640007	357761	258571	113586	158500	149016	175935	118360	196940	207544	161867	179027	162073	973849	788563	622396	760965	591339	758777
0.74_493.1650n	9699.68	14693.8	13636.7	15547	13108.6	12546.6	15912.7	19195.6	16667.1	11672.2	69635.5	57440	27520.7	41465.9	42865.2	42578.1	16109.4	21738.4	23894.5	31364.6	34093.3	22822.8	24482.8	17379.4	2689.39	20880.6	29920.4	22690.4	26927.9	40721	44692.5	39146.2	34067.8	39448.9	40099.6	39245.2	46370	28618.9	40263.1	35281.7
0.74_501.0393m/z	81983.5	80363	84012.4	88428.8	91441.7	81406.5	82022.8	84507.4	81112.6	84924.2	63540.1	73972.5	57261.5	61225.5	60558.3	55400.6	70971.4	125356	124308	136764	124055	121568	109478	98851.7	46207.2	97339.5	97496.9	102561	89075.2	128830	108195	112758	125491	127075	39948.6	35289.9	41215.7	39520.7	44083.6	40547.1
0.74_504.1691n	167748	164655	200079	185887	177765	199141	183591	180371	173969	202343	365209	532815	219766	352144	285786	270600	335493	346311	359895	468734	534606	281071	193769	162728	52016.6	84689.5	84541.7	105045	65992.2	90879.9	83402	79012.9	84530.3	78083.3	319444	273153	208760	218906	206686	212524
0.74_521.1917m/z	7238.54	5202.41	9575.01	7722.51	9794.06	11901.7	5941.92	11531.8	9411.34	9084.81	1479.62	5638.46	5362.5	808.595	4887.58	2317.61	15998.3	17860.7	14343.2	16378.1	12615.2	15595.9	10515.6	8995.74	15605.6	13326.4	14547.3	8731.4	12628.4	26457.5	19915.6	27943.5	21921.5	23479.8	292.698	3295.03	2999.97	3565.4	3288.97	1081.16
0.74_529.0598m/z	13164.5	12491.8	16020.6	15376.9	17418.1	17243.1	13812.8	14481.3	13468.7	18308.1	11942.6	12059.4	8389.42	8470.41	10008.5	7492.92	13023.2	18008.1	15082.1	24383.9	12214.2	19701.1	30542.3	34105.1	27342.2	32941.4	31996.2	26836.7	38209.7	37211.8	37814.9	40307.4	39567.3	41103.3	11071.3	11584.3	8979.48	9380.39	9780.56	8483.2
0.74_531.1895m/z	1.23951e+06	1.22543e+06	1.40066e+06	1.26373e+06	1.24535e+06	1.30294e+06	1.34891e+06	1.35729e+06	1.31638e+06	1.55221e+06	569826	984720	766621	778131	836174	963468	1.42178e+06	1.9556e+06	1.72477e+06	1.66221e+06	1.98596e+06	1.76864e+06	2.17854e+06	2.29844e+06	2.40104e+06	2.79028e+06	2.76298e+06	2.35941e+06	2.70278e+06	3.10352e+06	3.27404e+06	3.09937e+06	3.81233e+06	3.71963e+06	669525	726131	900895	731083	703905	815894
0.74_534.1848m/z	22273.6	26644.1	34019	26744.2	36119.1	29792.3	31079.9	28251.1	28825.7	40071.7	20832.7	29865.8	15421	29992.8	19209.6	25621.7	50469.6	52692.5	70064.2	86194.9	57460.9	59290.4	42811.1	39804.8	31445.6	39343.2	46575.2	50084.6	50589	61147.9	63819.2	56868.4	52592.6	55237.5	39282.2	33422.6	33067.4	35599.9	29625.4	39218.1
0.74_594.2246m/z	32922.8	27017.7	36092.8	26604.7	29210.5	28525.9	32493.7	41043.7	34459.6	35011.6	63909.3	101056	47014.9	58622.6	48490.1	52003.7	55555.4	53255.2	59390.3	56079.7	78605	45672.3	25902.9	20964.2	10329.6	12642.2	13708.2	13100.1	10338.9	19033.4	17315.6	13753.4	14083.6	12161.7	82620.7	68139.8	49295.1	54300.6	47370.4	53983.3
0.74_596.2165n	222697	199089	313665	232626	215432	297475	290822	292354	253637	365735	792075	930806	738066	939294	938113	763178	488149	645956	787123	1.03674e+06	997851	799660	466610	318088	49185.4	214812	157632	305193	122108	113253	119248	130586	97644.4	106909	781625	774636	745353	684873	746356	811174
0.74_649.2191m/z	6775.74	5311.01	4797.08	2714.3	7209.14	5847.33	6560	3451.33	4345.03	4633.72	75775.5	62558.2	37822	61915.8	53171.3	36608.3	12327.3	6872.62	14851.4	32731	25218.8	11618.7	1296.79	1532.68	2249.3	1177.22	788.723	575.968	88.6277	1672.28	1669.5	1186.88	494.794	1296.99	68274.7	55296.5	45563.5	48513	50112.3	47915.6
0.74_652.2295m/z	13743.1	10129.5	18837.9	12306.8	13767.2	18268.4	17167.2	19072.5	15281.7	17517.5	23837.4	35075.2	39222.4	47762.5	37575.6	32766	30137.2	24009.8	26194.5	18144.9	36603.6	21316.6	7951.79	4317.08	2555.22	778.142	65.3219	2234.21	4750.83	1471.52	2638.49	5897.86	2306.79	321.777	58574	42878.6	44171.1	50118.2	36048.4	46682.6
0.74_684.2325n	98819.9	87106.8	137987	105312	102749	120671	109482	136031	110399	147201	935342	713850	489000	796675	761093	510351	285971	377365	550845	1.13335e+06	664742	516361	168888	109693	113360	69311.2	59879.3	75891.9	67589.9	77441.4	79798.4	77319.1	89010.3	82729.1	471103	525487	496833	470488	548426	596249
0.74_846.2869n	18854.1	13441.9	19126.1	11572.6	14274.7	19799.6	18784.9	17244.6	14411.5	19835.5	111441	190086	128582	142685	96460.4	100687	37671.7	26992.4	45531.7	44849.4	84503.1	25876.2	185.982	2984.06	835.792	561.44	3253.83	1340.82	713.193	4684.49	5385.34	235.888	2812.08	46.6302	186695	118773	97580.2	129637	92208.9	100154
0.75_136.0643n	25688.7	26880.2	26818.2	27980.7	25541.2	25294	26084.2	26600.4	22713.2	23598	19164.6	24819.8	18421.9	19263.7	20940.7	18586.7	20654.8	25138	25955.5	24160.3	24312.2	23424.9	33140.5	42106.9	44811.9	38402.7	38993.5	35797.1	47973.3	45987.8	45638.2	47027.6	50922.7	48816.7	21532.8	21931.3	22133.9	16809	19072.6	20833.3
0.75_164.0916m/z	3427.03	3618.34	1674.21	2999.12	4206.45	2165.61	2484.03	2691.84	2304.23	2542.41	2198.06	1949.1	1047.33	1603.64	1384.64	1523.66	1612.87	3036.95	2426.05	1987.72	2203.48	2988.01	2598.33	4417.86	5019.6	3549.66	2508.95	3100.35	6028.55	5189.57	6840.52	5085.34	4329.92	6783.67	2078.39	1889.99	2015.92	2123.01	1333.68	2109.86
0.75_168.0902n	28943	30905.3	33194.7	34288.2	30131.4	32771.7	32201.7	25208.2	30840.3	30757.5	22578.6	24773	16008.6	16960.2	18591.7	20231.7	27108.2	36378.1	32141.4	30240.4	28151.4	29433.8	45996	50037.4	64557	44665.7	55352.5	43560	62758.7	62184.4	58289	59286.1	53420.3	62709.3	21822.8	18753	20063.2	19099.6	18271.3	18896.9
0.75_170.0680n	25313.2	25529.6	27349.8	30737.8	30806.4	27997.7	27713.5	22828.8	26737.4	22774.7	21157.6	21825.1	19862.6	18023.2	16801.3	19873.2	24183.1	28949.9	31386.6	26862.5	22555.8	26499.6	36653.2	47907.7	43997.5	41529	40012.8	33552.3	47774.9	55600.4	45886	56355	52458.4	42602.1	27783.9	19248.7	23430	15517.6	17567.9	17575.2
0.75_177.0665m/z	17708.7	17080.2	21666.4	17096.6	20759.6	20292.6	18127.2	20765.5	18460.1	19639.3	17822.1	14489.6	15084.5	16932.6	12248.8	15666.4	19372.9	18735.9	20930.5	21879.7	16803.4	18852	23960.2	27094.3	35472	32277.4	33483	24333.3	36887.1	36376.3	35115.5	37821.7	34335.8	35291.9	16057.2	16724.5	15659.4	14147	12446.7	17764.2
0.75_182.0700n	209480	197295	221785	220226	225362	210836	215331	219850	220718	228110	209263	222301	221536	198372	179775	280039	204868	228197	246002	272982	220006	222737	250051	293011	309475	309699	383388	319065	406135	541284	587064	501365	471416	437209	322740	248709	221066	208489	186777	249756
0.75_186.1044m/z	271642	259340	265547	255239	259682	242272	257852	254583	262637	245751	143252	189782	69300.2	119646	94843.2	106508	166903	217853	195867	170071	172231	234705	377600	424529	587529	413966	403323	325591	467169	528345	469138	498448	558471	486319	73510	65523.6	91476.7	63955	60210.2	54950.2
0.75_194.6180m/z	6725.98	8591.81	5915.71	9214.06	10450.7	8945.61	7151.47	5754.68	8768.64	5655.25	1883.87	611.474	158.009	260.679	498.151	638.92	2041.27	250.97	1870.84	2699.38	1512.53	248.769	1283.06	3310.05	2134.15	5277.26	6519.97	2675.88	17236.5	28868	34319.8	16966.5	7325	13173.7	579.891	1064.6	1040.52	148.818	378.173	412.886
0.75_196.0855n	122681	112116	120971	124923	129249	119758	112326	112724	111256	124714	77259.3	80196.7	62620.7	63468.6	60925.7	60381.2	79347.2	105396	90263.8	88205.9	77113.2	94614.5	150740	175995	202256	188054	211889	157300	295095	336898	331782	303135	305141	291393	74906.2	61673.9	71440.1	57244.6	58704.8	64930.7
0.75_211.1084m/z	54904.7	58671.9	62924.8	56268	56348.2	58699.8	59258.9	59007.6	57350.9	55340.4	39686.1	47510.2	33130	35151.6	28328.3	37421.6	49260.8	55103.2	54469.9	47095.9	48706.7	48420	79379.5	90819.7	109451	78977.4	74900.4	62832.7	107078	118034	105263	101805	111979	103048	41114.7	34897.7	37969.9	35099.6	32889.9	32948.5
0.75_212.0801n	251202	221794	222992	269411	228884	220058	242869	266455	258660	259635	224043	214420	266469	246422	204511	332601	213602	210869	223538	273323	239334	206676	278196	317100	379943	327461	339074	295098	396078	444443	477572	437335	421647	362312	500121	391233	337819	355252	270635	419866
0.75_223.0719m/z	26528.9	22287.8	24450.1	23748	26809.4	25177.7	25397.3	24697.4	23512.7	23637.5	18855	16536.2	15736.2	17751.4	15599	17611.8	24157.4	26278	24352.4	24015.2	21426.1	22656.6	33644.6	34213	43892.6	28512.8	39593.3	30987.9	37190.6	48299.6	41213.3	37914.5	44153	35257	22780.1	21596.4	21659.7	17344.1	16340.4	19948.6
0.75_226.0961n	150374	146203	155679	154525	160661	157716	154953	153566	154655	156510	105736	112003	95308.4	96629.1	84561.9	99221.6	117997	167442	156662	149277	128653	165747	222520	255015	314524	243708	276530	229879	330747	341984	342658	330002	368398	357258	106632	99094.7	99324.9	90393	96006.5	97304.4
0.75_237.0885m/z	30797.8	31559.2	36719	28954.3	35204.9	33442.4	35144	28239.8	30587.2	29244.2	28582.4	33043.6	28637.6	24412.9	21442.8	28336.7	30208.7	34875.9	33121.8	26718.4	28788.7	31015.6	38508.2	45744.4	48526.2	46875	43934.7	37653.4	47994.6	49607.8	51032.3	50491	52906.4	52199.9	36300.3	27512.8	29192.8	28266.5	26039.7	27565.3
0.75_264.0755n	100836	90002.7	97757.8	85644.2	95068.2	87028	106134	94595.9	99574.2	88524.3	67507.1	88111.1	56199.4	55961.7	57991.3	71485	99405.2	112759	121802	94688.4	112327	111693	119311	139502	178680	140312	141506	126169	154038	189067	180607	165323	183600	181255	55772.9	50272.2	62958.2	42968	54445.9	52329.2
0.75_266.1521m/z	5221.91	5818.22	3903.82	7233.41	7063.47	4166.41	5010.8	6295.3	4153.29	2558.26	249.339	1608.58	1616.33	822.271	1453.2	1432.68	1086.03	2994.31	2891.51	1606.57	1253.13	2149.19	848.525	2286.13	1708.95	7575.55	10304.8	6221.99	14351.8	25343.3	23188.2	20873.6	12308	16137.8	2543.07	2001.07	829.787	1601.26	1609.44	1613.09
0.75_270.1226n	177027	171746	178013	180158	185344	182816	177349	173192	172951	179367	94729.1	105971	76234.1	79515.1	77454.9	101241	106048	144648	127204	121713	106160	134738	208512	258980	309339	306763	363472	275869	443523	550907	656777	532945	598263	508373	190293	127154	122212	109391	99457.3	125958
0.75_274.1878m/z	16856.9	16541.4	14183.5	17542.4	18409.8	17052.1	14841	14967.1	17332.3	17571.9	20837.1	23761.8	24732.9	26167.6	20113.6	21365.1	25955.1	27037.6	26768.1	32618.6	26374.2	33981.6	11012.4	13908.4	7241.64	18074.4	22796.4	16957.9	24692.4	32302.4	36401.3	33863.1	21346.6	26966.9	14376.7	14342.5	11528.1	11954.9	11359.6	14321.3
0.75_286.0808n	368169	337433	329297	351276	347152	305723	363654	345781	351246	347256	242981	268398	191095	211075	204187	214979	273820	352509	345517	319833	293166	345583	486593	573788	733034	545435	604818	495122	740816	732620	739537	722577	857682	779421	218983	207264	224630	200005	211589	219824
0.75_287.1589m/z	17816.7	15507.5	12687.7	15608.8	19156	10355.6	20036.5	20033.3	17988	17544.1	5427.33	1521.64	2569.4	2826.84	3419.42	4387.02	3786.04	5144.97	4819.88	8342.13	2689.09	6290.28	2207.86	7821.32	10342.2	20691.1	25464.4	14003.8	59564.2	86725.4	92221.3	75358.2	50048.2	58886.6	5187.08	2499.46	3745.08	3587.42	2744.48	2900.75
0.75_300.0958m/z	123685	112865	124151	124348	132052	99774.4	124565	117840	121886	116189	88027	95329.6	71567.7	74767.7	70044.5	78356.1	103861	120240	111252	109340	101342	101959	155329	181087	230593	182079	171360	155437	211730	247766	224925	206935	249774	235589	83067.9	74606.7	82944.1	69572.4	70641.9	66801.8
0.75_302.1108n	1.4265e+06	1.3344e+06	1.40443e+06	1.3554e+06	1.40242e+06	1.34211e+06	1.39747e+06	1.35506e+06	1.32784e+06	1.34172e+06	925506	975187	719197	795838	780420	845435	1.06612e+06	1.49131e+06	1.42274e+06	1.35206e+06	1.21839e+06	1.45864e+06	2.08378e+06	2.33482e+06	3.04492e+06	2.17075e+06	2.56009e+06	2.21487e+06	2.91541e+06	2.99692e+06	2.72202e+06	2.79253e+06	3.3646e+06	3.09825e+06	839360	814100	870670	803937	807849	872507
0.75_304.1291n	467145	440620	452212	443260	458240	408508	450331	445647	433686	443989	347632	352738	265902	292192	278002	318130	405804	503258	451978	432731	399690	449336	581834	635805	852178	622378	680174	596417	797527	851210	811132	804808	833818	784064	355933	319886	316710	274439	274544	303105
0.75_318.1053m/z	111583	113643	130575	113647	108129	104527	117832	126378	119043	114580	97730.4	112928	85193.3	90724.1	85246.7	87826.1	103488	118613	103673	89549.5	100230	101250	141824	171374	297276	165557	145563	122087	161378	223814	200570	156258	225659	177282	82477.2	76040.2	88137.5	71975	79787.2	66899.6
0.75_326.8908m/z	64044.4	57611.4	59190.6	59695.3	68699.4	57739.6	61171.7	63484.8	66949.7	57541.1	46042.5	52457.8	34835.5	38915.8	42800.6	40663.5	58534	60654	57044.7	39860.2	47566.6	48466.4	70695.5	98371.2	133189	76347.2	78438.3	62315.2	88975	96636.3	76581.7	79727.9	93539.2	85000.3	36804.1	34423.7	43272.8	31720.4	42664.9	26880.7
0.75_332.1233n	9.01159e+07	9.68571e+07	1.07447e+08	9.26429e+07	8.22607e+07	9.38231e+07	1.00402e+08	1.04545e+08	9.97138e+07	1.03404e+08	5.89274e+07	7.84965e+07	5.05111e+07	5.86085e+07	6.01765e+07	7.08362e+07	9.78518e+07	1.14074e+08	1.00967e+08	8.1997e+07	8.94772e+07	9.52184e+07	1.44097e+08	1.6431e+08	1.73833e+08	1.50402e+08	1.58341e+08	1.27119e+08	1.81434e+08	1.90688e+08	1.64206e+08	1.81932e+08	1.80514e+08	1.96169e+08	6.24127e+07	5.66934e+07	6.58547e+07	5.6031e+07	5.91424e+07	5.55942e+07
0.75_374.1593m/z	63952.1	58675.1	57730.6	74658.9	62357.2	60697.7	59266.2	61396.9	63937.7	65248.8	49111.7	50605	41426	40160.5	36386.7	46497.4	58319.5	73665.3	69518.9	72059.6	65009	75151	88419	81538.2	91055.2	78122.3	93143.5	87065.4	94345.8	135326	98462.7	109443	104022	101629	49191.6	43265.9	44325.8	42292.8	36541.4	39813.2
0.75_386.2121m/z	5817.09	5760.54	7074.24	6620.57	6602.26	7492.1	5184.66	6014.85	4876.6	6078.25	2660.73	1240.4	6530.41	6227.5	2406.89	6495.42	4849.14	5.7845	3674.28	5779.27	3569.95	1449.47	2275.46	4028.14	1555.13	8774.35	13518	8771.97	24050.5	39359.6	31574.2	29207.1	20047.5	23114.8	6846.99	4816.44	866.482	1257.02	1069.77	6929.03
0.75_388.2313m/z	48474.9	47144.1	50724.6	48722.8	49449.9	49506.4	52325.7	52192.4	48199.4	45656.8	1301.38	604.224	3574.3	2209.08	1692.72	5027.45	420.581	69.6593	11559.3	1282.25	1145	498.965	4294.14	13732	10560.8	34164	39835.7	13426.7	161580	327668	337267	237142	113623	170380	7973.33	5731.96	1261.82	2827.63	2272.09	1962.99
0.75_420.1982n	50560	46853.8	51961.5	49271.7	49213.6	51707	49596.4	50239.6	53703.7	50162	69639.7	50353.2	41943	45738	33302.1	78645.9	31718.4	15241	29856.8	37824.8	27986.2	22621.5	20834	24008.8	8367.55	43548.9	68025.4	57746.5	96022.4	179976	193267	141696	104620	111526	68461.9	44568.4	30162.7	30210.3	27554.4	44201.2
0.75_562.2182m/z	40710.4	41109.5	41792.7	41308.7	44750.2	41564.2	43308.4	44323.5	46269.6	48141.3	29234	40120.3	42293.6	37031.7	36615.2	44064.7	51820.8	40247.4	47819.9	30058.6	41357.9	40399.6	44048.8	61044.1	100993	73666.3	55630.7	50179.7	71235.8	67905.7	71086.7	81116	91903.4	79359.8	53342.2	56464.4	55550.4	48905	51932.4	51919.3
0.75_577.2439m/z	22904.1	20368.4	22064.2	17861.8	22002.1	20945.8	21830.2	21833	21511	15378	30740	33293.6	77286.4	41193	43281.2	63863.3	41052.5	8800.43	32864.1	38183.2	35285.5	25202	14916.3	13818.3	23625.8	16495.8	18130.1	15390.9	14803	22117.3	21454.6	19304.8	28933.5	25614.5	221206	175775	128998	148841	132314	155468
0.75_665.1000m/z	174384	160244	175035	170110	174469	170680	171243	165515	166833	159061	183945	221825	179656	192436	169549	171467	207221	238289	218318	183452	197699	213278	200798	236314	286045	205884	222124	213890	193063	223930	168954	185623	241250	185781	146019	138780	153980	124743	148329	137482
0.75_665.2557m/z	82519.8	79810.8	77218.1	75446.1	87564.3	79020.6	76115.1	74972.6	79460.5	81266.1	180325	178023	146892	177772	145237	149970	92311.7	91531.5	96378	150518	117347	95466.3	82120.2	85239.5	141526	94323	88443.6	85354.2	101375	78361.5	64416.1	98820.1	123668	100020	292588	223770	154284	176012	140384	194145
0.75_691.1708m/z	5995.26	7315.02	4426.62	6260.81	7401.43	8313.94	7773.68	9321.88	6845.41	4516.2	39433.8	35432	14090.6	22737.3	17814.1	15972.7	6737.53	6089.78	6724.5	10530.4	17333.9	10226.2	2698.81	5367.24	6194.76	3933.99	8996.09	7056.79	4056.47	11921.2	8834.85	11968.4	8120.24	11016.3	39725.4	19458.8	23419.1	16940.2	14098.3	16249.9
0.77_1011.3921m/z	20487.8	31952.9	26109.7	20131.6	13619.6	21515.3	15875.5	20442.7	19703.6	26773.2	12156.7	16743.6	11381.1	4112.94	19200	14465	16541.3	30606.9	11282.9	5886.58	19278.7	20618.8	55142.1	52234.7	84650	45798.4	50731.2	42803.2	56648.6	41353.3	23413.3	46942.1	44094.7	48300.4	6672.35	4419.65	14837.1	12021.5	9922.68	5007.36
0.77_122.0608m/z	13658.1	11691.4	17541	11172.9	15358.9	11530.2	10962.4	12479.3	14657.4	9518.36	13541.4	12718.3	11889.7	11189.5	11102.7	6888.72	14197.4	13366.2	16229	13298.3	12802.3	14673.4	18538.5	20753	17468.9	15134.5	15537.1	10372.3	7459.65	20183	15030.8	17729.2	20107	18045.4	7832.87	9937.26	10130	9397.75	9749.19	7291.13
0.77_161.0713m/z	19512.7	19399.3	18552.1	21166.9	21116.6	23467.6	18626.7	17759.9	20274.6	20883.8	14847.6	18626.4	11045.5	13285.5	12393.5	11250.4	16937.9	22784.2	22657.5	18324.7	19496.8	18342.4	34096.2	36529.6	47468.4	30147.5	33574.8	32959.2	42761.4	43333.1	35044.6	42168.4	44840.5	45959.9	10810.3	11756.2	12226.4	9926.29	10621.4	10298.5
0.77_168.0663m/z	14273.8	16008.1	17237	13574	12224.2	14566.9	14595	16220.3	16215	15321.9	12058.2	12072.7	12208.5	7146.67	10378.1	11158.5	13814.2	19115.2	16939.4	15391.8	13706.4	15782.4	23024.9	24000.2	31320.2	23438.2	24322.4	22399.2	28995.2	30451.9	25664	32482.4	30583.8	27328.4	13180.2	10779.7	12977.3	9827.73	9143.92	12019.2
0.77_211.0713m/z	16575.9	14621	16854.6	14207.1	15250.6	16121.4	18706.5	14879.2	17479.3	18075.4	8783.59	10528.7	9481.92	8823	8584.73	10530.3	12928.3	17093.2	17555.5	13256.9	12380.3	16208.1	27901.3	31978.9	39673.9	29225.4	31307.5	27510.9	35017.6	37677	38685.8	30219.5	39171.9	37126.6	9265.53	9410.89	10462.6	8320.33	9757.07	9357.98
0.77_240.1118n	32304.8	30625.2	32994.7	29738.4	30503.3	30272.9	29514.4	31902.5	31985.1	31692.4	23849.1	16841.5	20932.6	23234.5	18583.8	20875.8	32685.2	39276.5	48458.7	58580.2	40746.7	50709.5	32089.2	30441	25091.4	36276.9	45371.4	39387.3	58150.8	79409.3	74671.3	72899.7	56266.4	63883.4	22880.7	23272.5	18313.9	18731.2	20590.9	23680.1
0.77_242.1275n	38109.7	33689	36280.7	40316.9	40136.8	38760.8	36519.2	36496.5	34216.3	37444.3	28931.9	28869.9	23486.7	25472.3	23843.8	26195.4	28576	38662.9	39416.4	35666.8	28858.9	41910.8	52510.1	62151	76378.7	57181.9	67613	55727.5	79115.6	84892.4	82805.3	79538.5	81769.6	88277.6	28841.6	24152.6	27365.9	24070.7	22746.8	23719.4
0.77_243.0982m/z	219508	202047	218720	216400	220675	222690	215763	211118	208963	213177	160051	168754	122773	137612	131628	139606	179888	239172	227860	215722	200120	223050	319636	346256	460344	327840	382834	319318	423892	424534	423900	424308	497786	448363	141669	138928	153054	132164	137768	137155
0.77_244.1067n	79365	77245	82124.6	89257.6	89584.3	78627.6	77106.4	77661.8	78184.3	83609.7	68237.5	67509	52876	49590.7	52756.8	59416.4	76812.8	105066	103437	89795.5	79631.9	93393.1	121074	127755	153530	138233	159283	126517	157966	174283	196098	176097	194062	163888	62306.5	59256.6	58296.4	53713.1	55460.3	53925.5
0.77_262.1561n	161100	143792	154332	158615	155899	140622	158474	154569	155237	155743	108314	104370	97014.9	93049.5	86097.6	104918	112621	160591	157041	150271	129535	157885	205603	233384	279015	226356	289632	239459	334186	409232	386964	363566	396175	367661	131322	117222	105398	105044	98574.7	111686
0.77_280.1511m/z	8138.64	9646.82	6492.41	5661.27	6373.48	6893.01	4617.33	8800.08	8891.78	5541.82	941.838	1384.49	2468.69	1015.06	485.287	471.506	747.531	996.688	1256.44	1262.94	1807.2	817.893	3144.82	6872.5	4749.15	10632.3	12963.5	4200.36	29717.4	34480.1	34562.8	36172.2	13675.4	27016.5	867.255	417.14	716.271	1894.66	261.003	73.764
0.77_284.0957n	136189	124118	137807	132945	133958	130508	129248	134887	135552	131210	63686.7	92684.1	77726.7	83793.5	92904.6	88936.4	107307	150867	132448	135874	143308	139049	174370	209475	292917	229186	230352	192097	244958	284600	268307	244623	356094	318852	76671.5	82635.4	87203.1	80490.3	79308.7	88989.6
0.77_288.2046m/z	2697.29	2924.82	2824.94	1512.61	2368.07	3067.69	2144.64	3057.97	3768.1	2703.07	7123.14	10268.2	11297.5	12613.7	9904.82	7282.96	5533.72	3575.9	5183.81	5651.46	5257.25	6239.53	1990.95	755.633	832.674	703.315	1613.2	1675.69	1010.47	474.207	14.3789	947.719	280.724	1127.53	4435.47	6121.56	4867.63	5530.09	6208.93	5430.61
0.77_290.1595n	130982	126780	136174	133302	135554	128460	131951	128063	124126	129897	95424.1	100050	71750.9	84516.6	79099.1	84867.1	111588	143200	140587	134390	123830	143561	172356	168823	204832	178231	221480	195899	248606	289538	274427	267560	269017	248874	112550	99923.3	94985.9	81034.3	82854.3	95269.3
0.77_299.1253m/z	12026.5	12671.7	11806.1	10623.8	10530.3	8296.13	9402.95	12091.6	9786.76	13252.6	8340.67	6682.92	6134.98	4922.42	5090.58	7733.11	6369.81	9018.31	7840.07	10525.4	9964.56	5893.78	11426.2	13450.2	17794	14823.5	14055.3	13009.5	22352.9	29146.1	35473.7	27097.2	23542.4	28763.7	8590.53	10351.9	5620.54	7476.77	9080.64	8791.28
0.77_311.1692n	36501.9	36511.5	37276.5	40215.4	41670.3	39159.4	35071.7	39058.5	39353.3	43230.5	21800.1	11487.5	26747.2	20078.6	18884.8	27284.1	19862.1	15768.5	19274.1	27667.4	19397.4	21100.2	13377.1	18237.4	17156.1	42773.5	64509.1	50184.2	102333	207573	201604	141531	87614.8	113489	30717	23391	9618.92	16520.7	13988.7	25271.5
0.77_319.1480m/z	277572	264114	300941	273004	281715	271867	275705	264469	266563	279587	222323	220097	141000	169119	163494	189560	257673	377481	337271	302833	262902	310127	452003	501208	664260	458499	532551	457331	685450	747232	605239	621311	696549	640224	209899	201883	183717	165079	157787	197878
0.77_332.1224m/z	101026	99967.6	113780	117563	122028	110641	109021	108007	103891	113749	81396	88320.6	63765.1	76612.2	72335.5	78601.2	88365.3	131801	126956	114771	107429	129737	168235	191348	256015	171488	213261	182578	237217	247910	223218	223589	274334	255621	69130.8	76926	78641.7	75179.9	75857.8	79051
0.77_347.1452m/z	1.32434e+08	1.33426e+08	1.40253e+08	1.32641e+08	1.23352e+08	1.29935e+08	1.33315e+08	1.31601e+08	1.24216e+08	1.27635e+08	7.29012e+07	8.95781e+07	6.55908e+07	6.4771e+07	6.58454e+07	7.81432e+07	1.05907e+08	1.40781e+08	1.29816e+08	1.14133e+08	1.14724e+08	1.3166e+08	2.03474e+08	2.30836e+08	2.81039e+08	1.95045e+08	2.503e+08	2.16179e+08	2.63093e+08	2.66733e+08	2.64855e+08	2.57457e+08	2.98049e+08	2.95016e+08	8.07604e+07	7.27877e+07	7.54994e+07	7.13099e+07	7.07893e+07	7.64301e+07
0.77_347.2986m/z	37500.2	26394.1	25218.9	39289.3	26607.8	25058.4	20147.7	26395.4	29675.9	41827.2	22594.3	23122.4	8277.73	16050.1	16034.7	17624.8	23331.6	39485.5	26639.2	34062.5	22380.1	19673.8	52111.9	39893.9	52482	37847.3	40923.7	45987	87491.7	66904.1	48724	70664	51882.3	51444.9	14208.6	6156.22	8504.44	21365.1	15371.8	16071.5
0.77_499.1168m/z	202768	186686	212877	197171	204065	202175	198748	209672	206271	220160	536728	674870	362614	484269	340282	406861	949149	1.22422e+06	1.17292e+06	1.42395e+06	944564	1.36232e+06	13030.5	15647.8	16986.2	20103.1	22257.1	19282.9	7625.6	17344.1	16844.3	21030.5	13935.1	13740.2	366903	455583	336456	368881	416935	533954
0.77_502.1378m/z	14817	19123.7	21626.4	19916.3	20031.6	20783	21217.3	21993	20627.2	28870	42308.7	54347.6	28703	40451.9	27840.1	31644.2	57043.7	72258.9	71202.4	99454	71348.8	83502.8	16208.9	11087.4	10479.6	18582	21545.2	10870.5	30604.9	31869.2	34500.4	37289.9	28871.7	30846	35699.6	39936.5	29751.4	31032.7	34778.1	37692.1
0.77_576.2344m/z	17596.3	16693.9	21823.5	17696.9	19565.5	18951.6	18724.9	18309.6	17910	18968.7	4240.05	6037.28	1779.23	6219.53	2466.45	6136.23	4285.3	15963.5	11990.3	10740.1	4626.82	16553	42357.1	46954.7	63578.9	41049.6	47954.2	41492.8	54439.7	60402.6	55920.3	59156.4	74724.9	63708.8	6690.79	2785.8	1285.45	760.061	2025.73	671.909
0.77_602.1456n	126471	112031	125528	127088	126691	108755	116569	115520	113135	119354	125947	144254	70249.2	111666	97956.4	97235.5	133996	195655	158144	178635	167274	142687	167162	189102	238572	184141	191175	161024	196332	228453	177611	180873	242343	228943	128451	109920	101497	107027	75700.8	104078
0.77_609.2099m/z	114174	105600	104013	111187	110749	103695	99686.4	104824	103277	101310	37058.8	47604.6	39125.4	34570.6	47622	49361.6	76467.7	107160	76656.2	75712.8	85090.3	83772.6	145741	199426	301969	206240	174225	134318	203001	240483	194129	161930	264080	240187	24981.4	29984.6	41904.4	29697.4	28750	27357.1
0.77_623.2257m/z	113144	104004	110061	109589	106581	104406	111608	104828	110725	111144	34482.4	43358.7	38347.8	44585.2	47124.2	51043.9	60785.6	107395	90130.5	96856.6	97735.5	102673	181969	223963	321443	214479	232470	213248	268523	241660	214858	200142	354938	334736	33937.3	36236.9	35779	38304	36910.3	45125.6
0.77_679.2672m/z	123583	113618	122346	117644	131968	116641	126851	126008	128285	128645	108605	110728	93476.9	110491	105484	103862	81491.1	116509	111978	84276.1	90922.9	138702	184952	198093	286451	181390	218178	198849	243997	177665	170170	209907	269255	251963	60793.4	73888.4	99884.7	78158	100614	78806.3
0.77_693.2831m/z	60150.7	55766.5	68947.6	54717.8	67797.9	64230.1	69224.5	69946.6	72936	73364.3	43932.9	50501.8	40649.6	53756.6	35687.4	54118.8	32168.3	61478.9	62965.3	48168.8	44875.6	90198.8	94000.2	119967	148818	83594.7	129116	119455	131930	103851	108231	110327	159368	154391	31792.5	38914.4	43880.8	39671.1	53778.4	50659.4
0.77_694.1854n	41922.6	34133.7	34307	36034.3	35884.9	43198.6	41992.1	34576	35837.1	35810.2	32643.6	36284.9	27865.9	26416.2	28226.3	28150.1	28115.7	41529.3	36220.4	31216.3	40196.3	35454.5	65659.6	69966.1	94192.4	62691.4	79274	60392.5	72068.6	67049.5	50257.9	62759.8	97681.8	71843	20309.2	24807	24391	24043.1	24931.8	21793.7
0.77_701.2478m/z	43397.7	27572.5	39679.1	41159	39332.5	37061.2	32067.1	31600.1	35677.5	38326.3	2735.19	13103.5	12892.8	17428.8	12246.1	9917.23	10833.6	28375	23190.9	15463.9	21867.7	26297.8	54826.4	84492.7	124796	72048	61014.3	62391.9	88864.6	78011.8	53219.8	75167.8	133649	110955	100.497	1482.04	9929.47	2179.02	9998.27	7702.75
0.77_744.0839m/z	103888	95909	100726	101049	101711	113017	98745.5	107053	106252	107261	69827.8	88890.1	58670.2	56794.2	58165.9	57246.7	67119.7	99767.2	56147.6	59085.2	81843.4	74881.8	159983	155194	207041	156937	142250	130917	162808	147967	135729	138881	185051	152953	88823.1	64746.8	109445	67089	94767.3	59248.7
0.78_317.1347m/z	5.15158e+06	4.81574e+06	5.42904e+06	4.87866e+06	5.04825e+06	4.91376e+06	5.09454e+06	5.2254e+06	5.15802e+06	5.603e+06	4.13173e+06	4.41256e+06	2.50641e+06	2.84369e+06	2.82624e+06	3.08823e+06	5.26019e+06	9.09869e+06	7.40261e+06	8.08698e+06	5.3425e+06	7.6235e+06	1.51627e+07	1.76991e+07	3.64305e+07	1.72232e+07	1.91913e+07	1.50644e+07	2.83538e+07	2.61363e+07	2.0918e+07	2.29551e+07	3.01201e+07	2.42925e+07	3.2156e+06	3.20612e+06	3.26794e+06	2.98102e+06	2.85486e+06	3.27747e+06
0.78_328.1361n	67419.6	61546.5	59045.9	64225.3	67578.2	64221.9	57821.2	62997.4	56466.6	65506.6	10599.7	23412.5	23724.4	14978.6	18029	14256	14338.2	34521.8	23965.5	24599.6	11086.5	31907.1	65706.1	98763.5	90402.9	105938	139820	121035	173827	263952	254560	181750	223970	234092	33850.6	21235.3	22311.1	14376.4	16447.3	19591.7
0.78_332.1229n	265796	217178	271657	224143	235780	241956	250087	236752	227461	230442	77640.4	106613	91568.7	94272.3	102685	93321.3	169033	251802	181435	168830	159906	196293	393510	480791	485034	425488	438621	380098	525318	621024	455561	408012	590384	528355	43037.4	62005.2	73451.3	64156.8	77970.6	62222.4
0.78_348.0484n	66820.5	58612.5	60491.8	58376.3	67575.9	69581.7	61352.8	61453.2	61613.4	62119.3	45939.6	59816.9	27826.4	31562.2	39026.4	40293.3	69422.6	107329	82822.8	70029.8	77317.5	68344.4	117473	136339	166451	119312	128206	113123	118666	143586	109917	114602	182173	152290	32794.8	32275	35122.4	29832.2	24401.5	31300.1
0.78_386.1312n	130129	117530	123809	112153	126264	122389	138811	118959	122570	132944	34859.3	58392.5	56557.1	46941.3	54264.2	51615.4	59107.3	101774	86687	82382.3	85416.5	105136	188371	238357	317294	232492	259868	240173	281327	301919	281997	242153	405546	384151	31295.2	36424.7	40260.6	41818.8	43855.9	44444.8
0.78_434.1321m/z	11928.6	10497.9	16146.7	13454.8	17932.3	12541.7	11433.1	10154.8	8158.5	13634.6	1777.33	342.849	1069.43	1907.63	1022.25	994.304	1561.48	2378.17	2388.09	1952.41	2882.34	1242.07	56908.2	53939.2	96248.6	36231.1	26751.4	30139.6	33522.7	29495.9	24275.1	24069.1	22706.1	22140.4	1601.98	238.848	571.955	740.842	1205.93	898.135
0.78_484.1183m/z	48127.4	39284.7	49821.2	40273.3	47205.3	45108.5	40714.7	40107.9	40707.4	40501.1	5583.04	9623.53	5623.21	6401.3	7134.34	8199.04	5815.58	12377.1	10311.8	9941.9	5223.3	6544.98	142261	140117	207005	107285	99995.9	100515	89619.2	76261.9	51224.7	54830.9	55841.9	67039.7	8888.11	10958	10533.8	10192.9	9456.4	9171.1
0.78_498.1094n	44887.7	43915.9	43402	41398	50787.8	48036.1	40284.9	42671.9	43084.9	47043.9	38453.8	48283.6	25802.5	33596.3	26617.7	31673.3	94907.7	131929	105050	114063	91498.3	119950	62178.9	61250.4	88432.9	62655	59113.6	53953	67422.8	64897.6	68998.5	67503.7	73991	58275.9	26492.6	31749.5	31083.2	27574	25803.7	31522.7
0.78_538.1019n	127423	111182	129237	132797	132865	126391	122235	126520	118306	139034	58958.6	87253.8	48313.7	68923.5	58049.4	58363.7	147215	502563	289791	260677	208851	278990	142073	116955	173057	125575	133149	126395	143305	133780	133112	155406	122786	138039	46873.2	56533.7	50000.3	84695.7	52209.6	62619.9
0.78_538.1267m/z	14984.7	16078	14409.9	17169.4	20419.2	13351.7	7993.57	12443.8	12794.6	12115.3	4001.66	5969.65	3764.18	2189.38	3350.09	5000.54	3638.48	8374.44	6309.47	4657.99	5819.88	5672.97	33147.7	21451.2	63222.9	29013.3	31452.5	20924	26250.2	29993	28825.7	32793.9	24184.7	21060.9	5485.62	4231.86	6044.31	4330.57	3550.37	3955.14
0.78_613.1597m/z	565663	528043	594257	534281	563127	532823	530302	504131	513785	566382	8320.38	10484.8	13401.3	9590.08	10350.9	12863.6	18594.6	50047.8	28399.4	30859	25672.6	26235.6	3.20101e+06	3.36782e+06	7.74356e+06	3.26845e+06	3.23129e+06	2.5959e+06	2.1278e+06	1.65046e+06	1.54265e+06	1.78375e+06	2.00743e+06	1.65483e+06	9863.82	12843	11313.2	12628.1	11125.6	11125.1
0.78_634.1337n	197505	189162	185484	189053	187127	194139	174360	162918	144534	153889	83184.4	78227.9	39815.2	61791.9	52958.6	52386.4	75008.3	139211	104389	128623	108983	102403	621715	620978	1.12313e+06	646544	536667	425754	654675	664589	588415	534075	719770	640862	88196.1	79014.2	61292.2	68730.8	46946.8	65494.1
0.78_639.2020n	28308.1	29574	36067.4	41466.3	36467.7	38383.1	31240.9	35818.7	33570.3	40035.2	4405.73	9472.21	6634.25	7335.9	4182.94	6596.22	13690.9	24641.3	17694	23672.6	20336.9	19825	78533.3	102085	115491	105995	107003	81971.4	173284	184554	170709	151703	206364	192866	6868.62	7540.7	7188.19	8005.37	9032.4	7574.54
0.78_715.2639m/z	10734.8	10714.4	18646.1	20605.2	16135.2	14572.2	12441.9	13453.5	10807.1	13596.8	1236.17	1233.63	3725.48	1360.27	4659.01	6418.68	30.3322	7054.14	11856.3	10275.4	11201	7584.32	20829.3	31962.7	59968.1	23078.3	37265.2	34531.9	50828.2	33110.6	29841.7	21444.7	82986.8	58685.2	1563.78	3586.95	3945.07	1126.24	3231.97	3190.1
0.78_739.1885m/z	13769.8	21774.4	12819.9	18641.2	17932	22204.1	22356.1	19640.2	13835.1	20221.4	13145	15938.4	18581	13769.1	19194.5	16739	16732.8	17543.5	21859.4	9855.46	19904.4	16773.8	23290.4	40430.8	48389.5	23524.9	23769.9	26265.5	31194	32763.9	21045	22954.6	34442.2	41015.7	13556.8	11118.1	16228.8	10710.3	13951.6	11945.8
0.78_781.2593m/z	10262.7	10200.7	11750.9	11716.9	11804.8	9809.44	12539.7	10937.4	12903	17828.4	19256	34967.4	28002.8	28675.7	20566.3	16670.6	26565.2	15632.6	19992.7	19177	39912.4	12779.8	9011.08	3835.75	12.4627	363.229	55.612	1658.85	14.2547	232.22	3241.34	3809.21	30.9385	124.715	40716.7	29562.4	32694.4	17665.7	20489.7	18390.3
0.80_196.0523n	89024.5	84796	93266.2	85067	91554	93749.3	84698.2	87261.6	86043.3	94999.3	8078.33	10550.6	6701.75	7134.32	6116.95	7040.5	13909.9	26648.3	21428.7	20657.7	16315.1	25043.8	225902	264691	437114	326674	331215	223898	717463	710556	714878	697913	707747	634527	15666	11878.4	12257.8	12798.6	12582	12326.7
0.80_198.0843m/z	38302.5	39091.5	38915.2	46449.8	45931	46491.2	39510.6	41826.4	37211.5	46545.8	16832.8	18884.4	14342.1	14288.1	13576.3	13637.4	28382.7	58270.1	50694.7	46158.4	32163.7	56457.6	83867.3	89466.8	87551.1	102990	97243.2	83317.8	99519.4	109587	97844.5	101207	126614	101613	14944.9	15638	11894.4	14289.7	13076.3	17075
0.80_220.1165m/z	12326.1	11338.4	12178.7	12768	16063.9	15083	13027.7	13304.8	14460.6	14210.3	13046.8	14201.4	9762.26	10897.5	11649	9708.03	18094.2	21103.1	20637.9	21064.3	14686.6	18049.7	23804.3	28449.8	40688.9	31833.8	31652.1	26324.2	40351.8	44956.6	41744	36117.4	47911.2	37014.5	11577.1	12880.3	13456.2	11190.6	10934.4	11879.8
0.80_233.0599m/z	58959.8	50254	56791.8	50659.2	52078.5	50892.2	49093.7	52485.2	51013.2	50339.7	10245.7	13293.4	8245.91	8455.46	8190.69	8372.98	7898.58	32602.4	27764.6	15362.1	10180	23521	90281.2	114863	168097	136709	137158	92059.2	284297	313852	304795	299388	273389	265279	7886.58	9579.99	11531	9083.6	7887.94	8477.34
0.80_277.0899m/z	2.25127e+07	2.1516e+07	1.99527e+07	1.9192e+07	2.21405e+07	1.92336e+07	1.95752e+07	1.90758e+07	2.21447e+07	1.89556e+07	9.22692e+06	1.42937e+07	8.77445e+06	1.17118e+07	9.62334e+06	9.76976e+06	1.54697e+07	2.09098e+07	1.7979e+07	2.2629e+07	1.99348e+07	1.82437e+07	2.91807e+07	3.50916e+07	4.72873e+07	4.1346e+07	3.98039e+07	3.23909e+07	4.52607e+07	4.87903e+07	4.68516e+07	4.44209e+07	5.80578e+07	5.24791e+07	9.84737e+06	1.00482e+07	9.34869e+06	1.01996e+07	1.07013e+07	8.48257e+06
0.80_277.2582m/z	229832	207362	248489	249564	262816	267209	219842	210196	195570	222167	5858.01	26283.4	11343.2	11251.7	19635.8	21668.4	179709	294929	215033	275492	242383	181012	435143	599161	728679	730874	692683	471495	824338	588872	539064	812246	1.09387e+06	844440	12807.6	15595.4	23340	14363.6	11108.5	19718.8
0.80_277.3874m/z	94495.9	82364.4	103601	86617.3	107051	106585	87797.3	79795	69425.9	76827.8	40544.9	4976.01	33867.3	39870.2	48014.7	48507.8	75770	127451	88108.7	108857	87775.1	64795.1	184301	284792	371766	392570	352883	211827	452624	303889	286615	447193	614501	458203	38379.2	36025.7	1565.78	35779.9	34886.4	39112.4
0.80_291.0658m/z	21172.3	22335.9	20510.2	24961.8	26045.3	22280.6	19152.9	20251.4	21896.5	24892	1085.76	1413.17	617.782	1224.22	829.226	1127.63	2450.21	4150.56	2752.92	3290.57	1647.72	3109.47	57984.3	69679.7	118380	90279.1	88720.1	57371	199293	202464	195007	193790	195560	159606	1574.71	1146.11	1670.87	572.428	1730.58	898.277
0.80_302.1594n	42971.9	36113.2	36433.6	40597.1	41471	34394.7	37744.7	37213.8	39532.4	56389.5	14223.2	11611.8	9812.83	7821.5	8850.54	17889.4	15798.8	21140.3	20099.8	23398.3	18080.3	22168.6	44396.8	51533.1	32767.4	69299.7	107496	77135.3	173723	307848	421557	245839	216495	239477	17616.3	12901.7	12756.1	13452.4	10575.2	16014.4
0.80_327.1083m/z	34386.3	34342.4	35029.4	43135.4	44951	41709.1	40755.2	33930.8	36140.2	38030.8	13432.1	10862.7	13173.4	9897.02	8102.86	7719.73	7531.33	11222.8	9420.85	8738.53	3859.72	9824.32	32789.7	50511.6	32907	42077.4	61581.7	47611.5	61961	119845	121688	116805	99612.6	97375.6	22776	12371.4	13047.8	10603.7	12970.3	14604.4
0.80_345.0399n	202416	194237	208182	203661	197695	171723	202089	196855	180412	195781	19582.5	21172.6	21130.1	25870.7	27527.5	21746.3	26336	49734.3	32048.9	28731.1	24872.3	32672	627120	950086	1.19593e+06	1.11165e+06	919379	624431	2.14728e+06	2.39487e+06	2.24729e+06	2.18744e+06	2.44355e+06	2.14283e+06	22355.2	22168.5	27217.1	23950.5	24126.1	25456.5
0.80_353.0987m/z	8070.43	9341.53	16275.7	19225.7	12287.8	12871.5	10261.4	12210.9	10833.5	18768.7	26695.2	35713.4	15681.5	19890.6	13047	18438	22554.3	25800	16267.1	35440.9	25384.9	17699.2	13941.5	10125.2	22592.6	25570	39904.7	28541	50023.7	30737.3	33524.3	77590.9	30461.8	26555.7	19443.9	20685.3	20119.4	17541.4	16535.2	16719.3
0.80_359.1810n	28094.8	27007.9	29799.3	26361.3	29699.1	25758.9	27163.7	28064.9	28557.4	28876.9	5722.3	2255.99	5076.06	2518.15	2689.13	10379	2590.47	1961.91	3083.21	3789.34	2748.37	3150.17	8027.81	13420.4	9730.7	43717.2	74578.6	41601.7	192773	360371	511340	250714	383895	274811	10131.2	10266.6	4862.19	5685.58	5956.09	4951.13
0.80_360.1899m/z	50750.9	63533.5	67973.7	63032.2	63263.1	65632.9	71839.6	56030.1	64003.9	89026.5	36202.1	12047.6	24903.2	12448.8	16770.5	51551.9	8395.89	10683.7	8122.54	9910.31	12199.4	8518.46	27440.5	37111.3	17233.4	99204.1	132332	83835	253231	533965	845780	443053	474646	429618	84854.2	54982.8	27810.3	37429	20923.8	40250.9
0.80_428.1568m/z	4206.54	5352.7	5244.52	4783.68	4148.34	5753.58	5317.81	4766.54	6508.28	7573.92	870.699	1106.55	1690.41	1044.01	329.242	2582.19	3503.54	5592.01	3505.95	2120.1	3961.59	4691.19	3333.71	3873.72	2124.13	8016.66	10889.1	7976	15995	35870.5	31913.3	25253	20972.9	25356.8	1761.6	760.891	803.802	1451.22	724.135	2249.64
0.80_429.0214m/z	82965.7	82042.6	84599.2	75928.2	81226.8	74739.1	68598.5	65167.7	74403.7	74752.7	13435.9	9528.23	12356.7	9006.17	9487.61	7050.22	8960.38	9393.97	6998.45	4715.96	5433.16	8119.93	139925	120914	176173	113381	129809	115313	168904	152941	138471	132871	145635	148383	14977.8	16188.4	16806.2	13256.2	12419.1	12134.5
0.80_439.1916m/z	4420.75	5388.34	4423.81	7072.3	5568.39	7433.27	6443.97	4395.15	5226.05	4331.95	1573.33	74.7267	2159.92	772.98	619.405	3820.19	2841.01	123.993	171.173	236.117	26.45	3.02596	1262.82	3625.1	1316.37	8064.33	18330	13393.7	31349.8	55098.8	71816.5	39420.6	45240.9	35695.5	4514.08	3467.48	1344.84	655.138	950.154	207.193
0.80_532.9628m/z	32136	27707.4	27701.3	31860.5	28104.8	31949.4	25644.8	28899.7	24706.1	20981.1	7631.7	5723.11	16787.5	6105.71	19703.8	7879.43	16836.5	25203.9	24411.2	9986.48	21711.7	20694.4	40506.2	50598.5	28267.5	42984.6	29795.1	26105	22106.2	17426.2	15154.3	16886.8	20092	19984.3	3636.07	4436.65	5959.29	4414.66	3931.91	1772.86
0.80_577.1830m/z	26383.7	30084.9	25211.4	30836.4	29647.2	29217.9	23962.7	25049.4	22706.6	24993.1	5886.44	9867.51	4710.91	8647.28	6674.17	6231.49	23784.5	63269.9	36802.5	43635	35258.5	34873.6	51905.9	55362.2	70869.7	57763.2	75006.9	59339.3	89831.7	87236.1	91642.4	85337.6	119778	98656.4	15676.4	15741.5	10334.2	14188	10327.5	11754.5
0.80_583.1551n	104676	99571.6	102870	102244	111949	98175.1	98887.3	89372.8	103096	110892	18603.3	26626.3	17773.8	22302.3	18227.5	33022.1	53818.9	74365.9	60042.4	73004	63568.8	62654.1	222875	301011	370575	385740	358148	249509	550821	671398	634636	553110	822242	735909	34156.7	32136.3	29382.1	30175.9	20817.7	33901.1
0.80_589.1488m/z	46249.7	54601.2	52186.6	56337.7	51962.5	59156.6	50580	51592.4	51784.5	59122.5	14478.8	20580.3	16606.1	16408.8	15526.9	12555.1	25516.2	51847	39131.9	38926.3	42224.8	39926.2	96738.7	136427	146945	190663	139778	124883	149170	165353	151647	136964	262110	236101	15647.9	13225.2	12119.7	16770.3	13945.4	16762.8
0.80_636.1360n	63720.5	58640.1	68722	69526.5	64183.1	69263.4	60145.7	59321.1	64434	66377.9	37157.3	37184.4	21637.7	32156.5	26851.8	31186.8	51567.9	70185.5	62578.9	45072.5	49593.8	55252.5	112893	147150	153403	160155	166991	121648	263744	302374	273530	239131	374946	292460	30140.4	35481.3	23779.8	31721.6	20047	27849.4
0.80_696.0854n	37823.7	33689.2	41338.7	33917	40930.3	34970.3	33206.3	26119.2	36640.2	35707.2	18093	26799	7303.05	13421.6	13255.3	18051.7	27845.5	40145.6	28318.1	24330.3	31114.4	28056	57725.4	74408.1	101425	75580.7	83200	67048.1	111714	119473	107657	102740	146370	122436	21355.7	18020.8	22420.7	16894.4	15952.7	21940.6
0.80_736.1058m/z	24962.7	23253.5	26331.5	21279.7	24961.5	21736.8	23127.4	21011.4	21016.3	19640.8	2672.2	2404.23	3233.05	3804.23	3252.32	2020.02	1749.26	10275.7	4814.26	4127.14	3816.36	7367.6	47940.5	54299.3	63623.3	57487.5	48735	33695.6	80388.4	84713.9	73042.4	73141.5	96227.8	83463.9	4278.6	2244.61	4030.28	2619.06	3344.18	3354.66
0.80_739.1543m/z	17357.7	14855.6	15916.9	21434.4	23134.2	20299.6	19523.2	17524.1	15919	19867.7	15513.1	15714.9	5590.19	11232.6	10381.4	13128.7	16002.8	21535	20710.9	28655.9	26027	19181.6	30721.6	31041.8	37337.2	31409.1	29584.5	27343.3	40122.5	34192.6	35876	33980.5	50310.5	41666	13323.1	11933.8	10545	15124.1	9856.3	15114.9
0.80_757.1088m/z	20230.7	21447.8	24579.7	23970	23162.7	21540.9	17300.8	19784.1	21477.2	18114.4	10444	8912.9	4147.34	4462.4	4382.46	8273.82	6729.69	18769.6	15366.7	12449.7	10388.8	18004	51820.1	69540.8	88910.1	66880.6	65702.9	39428.6	114695	110473	110694	97363.7	147481	120545	4988.8	6567.98	7439.32	5978.2	5731.02	4234.99
0.80_771.0869m/z	32484.3	30018.9	31797.4	29990	31880.4	26671	28220.4	25799.5	30435.9	25516	3725.19	13663.8	14077.1	7842.83	12466.4	10865.7	15913.1	21846.9	20116.9	10627.8	20692.1	20784	57318.8	63679.7	89031.5	55967.1	46001.5	35560.6	40749.9	33359.6	28896.6	24286.2	42723.8	33816	6254.2	9014.91	8377.46	9593.95	7067.23	9010.02
0.81_139.0426m/z	31120.8	27967.4	34039.1	30288.9	30728.9	30939.2	33001.5	30632.9	29527.1	33279.1	15535.7	21662.2	17987.3	17812.8	20681.6	23370.7	27281.8	39669.8	33836.8	32389.2	34706.7	35886.7	46310.7	53260.1	66214	52941.2	53750.4	45165.4	63443.4	66948.7	63981.3	60666.7	76620.9	67679	22180.8	18566.9	24206.2	17743.9	18550.6	20880.5
0.81_217.0690m/z	18776.9	17753.3	16480.8	19690.7	21142.1	21532.4	15278.3	16979.2	17216	19784.1	12926.7	12368	9100.11	12247.5	11142.8	11010	13283.8	18280.5	16796.2	18804.5	17484.9	18726.9	29343.7	39577.6	31558.2	37304.2	34511.8	28989.2	33024.8	36512.6	31144.4	31936.8	41760.9	41317.5	9022.53	11145	9178.02	11129	11601.5	9980.75
0.81_229.0327m/z	26687	24963.4	25681.8	24697.4	25906.6	24646.7	26648.1	24803.2	26255	24801.4	11770.2	11016.3	11866.5	11212.9	11381.7	9860.9	5792.69	13246	9224.95	5982.56	3549.71	9363.84	34936	49205.5	53535.3	51676.5	48950.9	43192.5	29813	33177.2	29449.6	28174.3	46296.1	46964	9080.76	8771.64	13034.6	9486.51	9508.57	10336.2
0.81_246.0976m/z	685178	643638	730253	651062	664330	668230	643386	639151	652066	704294	206930	251994	335470	372394	324264	373653	266283	1.28314e+06	859464	616395	599266	663156	2.14821e+06	2.41289e+06	3.17703e+06	2.86435e+06	1.90767e+06	1.70406e+06	3.1169e+06	3.16309e+06	3.91648e+06	3.53652e+06	4.69443e+06	3.02119e+06	584583	479647	524956	508610	433641	514102
0.81_261.0583m/z	154468	151585	163858	147313	163493	153711	163809	160760	156456	152300	39496.8	50653	46250.4	45182.4	39225.7	41490.9	28375.8	56597.9	55730.8	32803.4	18182.4	39351.8	187163	273464	290493	310581	302966	265773	186099	195922	202019	185477	286728	277776	39639.4	37836.2	47626.8	39360.5	44355.6	39839.8
0.81_263.0169m/z	243322	236727	250450	239827	245457	236602	235060	235355	231406	239732	99836.8	114902	65669.9	86575.5	66502	67030.7	56768.1	132749	118283	63972.3	32459.1	88748.6	442214	552527	639588	472186	530954	441090	342011	327474	305791	327116	453882	383290	50209.8	51672.8	63040.6	51414.7	59636.5	49342.9
0.81_277.2279m/z	4795.69	3492.69	5336.53	3991.95	4260.61	5701.06	4121.99	3663.05	3286.69	4781.93	302.778	651.382	333.473	185.376	526.754	2582.49	3759.64	6545.24	4711.9	7432.82	4513.93	2068.37	8481.95	19023.2	22903.3	30718.2	26290.8	11766.8	39243	31664.8	21429.1	39553.9	63992.9	40278.2	455.587	61.2033	113.805	2746.99	313.67	82.874
0.81_285.0548m/z	4189.84	4952.25	5865.63	5388.78	5091.09	5299.78	3836.97	4840.65	5413.44	4278.85	2493.98	2738.79	1773.02	1784.24	3111.23	1891.69	3243.85	4079.61	2826.78	2491.1	3253.81	4163.7	10296.3	15365.7	14859.7	12605.8	13299.3	12034.6	22623.4	33990.7	29547.9	22657.5	28398.9	26608.2	1721.76	1596.92	2463	2362.95	2278.3	1793.73
0.81_306.9968m/z	6211.92	5366.25	7073.64	8685.62	8264.8	7241.62	7115.7	5751.73	5803.38	6522.01	1302.96	1792.94	1019.57	1039.28	1638.07	1099.85	3609.77	8366.59	5608.62	3912.56	3902.53	4742.72	15955.5	17882.8	20085.1	16362.1	17118.1	13458.8	17370.1	19144.9	16541.6	16426.1	18640.8	15777.7	1034.42	815.076	1337.77	1461.68	2236.52	725.62
0.81_330.0733m/z	425308	387600	435231	410327	409625	413169	413420	403448	400171	414016	9941.22	12548	7194.41	8645.52	6525.81	7437.97	10107.3	22783.2	13849.7	10686	10694.2	13145.3	1.19803e+06	1.74262e+06	2.43343e+06	2.41979e+06	2.12803e+06	1.38248e+06	4.27763e+06	3.98735e+06	4.22432e+06	3.79983e+06	5.24496e+06	4.54403e+06	13051	11852.8	13859.7	13214	11618	10630.4
0.81_334.0413n	35930.5	35053.4	41630.2	42983.4	45820.9	50715.8	37863.3	33496.2	35092.3	48153.4	32603.1	31801.7	23560.9	28159.1	27435.4	30286.3	37387	69027.2	45550.7	60485.5	41295.2	50754.8	100319	140551	131526	143290	167719	109416	248627	216405	200755	178808	321227	274731	24454.5	24724.7	29289.1	22483.7	23842.4	29100.4
0.81_344.0920m/z	24546.7	20218.2	23106.1	23098.7	21089.3	28322.8	21081.4	18731.8	18757.6	21491.5	10836.6	15092.5	13721.9	11664.4	8552.83	9880.06	29892.9	33770.6	30935.9	31666.4	26347.9	24602.8	46961.4	54396.1	49672.2	50857.6	51530.9	48021.5	82399.3	95893.1	93257.6	87753.8	76570	89125.6	11511.7	9961.91	15816.6	11764.6	11303.6	12903.4
0.81_412.0056n	274570	271965	267375	282055	284662	276289	270119	249795	254219	255834	108782	163212	133007	125977	150829	128161	216105	283924	210691	170502	238988	230651	407974	492161	472012	458453	409622	413597	386707	325314	272089	300622	412825	394386	56934.9	63182.1	91227.3	60666.3	77571.6	66102.1
0.81_414.0423n	126039	116771	119535	122965	128363	129773	116794	113027	106311	104274	43567.2	75597.4	113544	71460.9	96425	75140.1	73783.3	106640	84763.3	71611.5	101983	86383.4	163830	210852	187654	221279	188766	183804	155800	143266	127920	120102	200596	202429	45660.5	48865.5	63510.4	52513.5	52643.9	62544.2
0.81_449.0150n	36821	39900.9	43482	45909	45671.6	42453.1	36597.6	36473.7	40216.8	38814.9	7310.37	11385.1	9438.65	8933	9573.11	9393.88	16028	22615.3	20632.1	18172.7	19623.1	14745.9	84305.5	105003	122970	116356	106083	79726.2	125193	119321	110121	107577	135700	143462	9381.85	9669.32	9368.44	8289.16	10127.9	7688.31
0.81_463.0745m/z	21711.2	22835.7	28231.1	28997	24050.9	23816.6	27037	23353.6	28394	19915.9	24423.5	30050.5	21543.5	21960.9	21134.7	24107.4	27140.3	31084.2	29824.8	26465.4	29875.2	29141.6	26692.7	25626.5	15265.5	30172.2	31070.3	30483.2	30578.8	31132.9	29215.5	35713.9	37276.1	36011.4	28506.5	32161.9	30737.9	29279.8	30316	30151.8
0.81_465.9968m/z	32199.4	28785.7	33891.4	36706.5	37130.6	31278.7	27091.1	31256.9	27293.8	31057.1	1267.68	1184.43	659.905	647.199	1034.79	766.443	1866.24	5877.41	2828.83	2844.72	1899.64	1058.73	97229.5	116387	144106	137756	116659	85205.8	173737	175347	129657	131655	195928	159786	632.087	1210.39	2236.4	890.116	700.165	1451.17
0.81_480.9646n	11589.7	14646.5	15328.8	22562.9	16263.8	22426.4	13393.2	16376.5	14540.4	20122.6	12838.5	8301.45	12479	13645.1	11524.5	3948.66	4291.33	4503.49	5486.56	1389.05	1917.61	2648.22	51023.7	61842.3	76314.9	56636.4	53780.4	29654.5	61707.7	47409.3	53538.5	48927	66502.1	67766.1	8677.69	7389.02	9388.77	3252.24	7173.31	6106.73
0.81_495.0121m/z	24695.7	28208.3	28963.6	26957.4	28637	30045.8	25612.3	23258.8	28035.8	26182.2	40162.4	41782.1	41496.6	35064.3	38942.8	34058.1	28620	32869.2	34474.7	24484.2	29598.2	28197.2	25675.6	32606.4	21388.3	30234.9	18630	25507.1	24802.5	24844.7	22003.8	27712	27902.7	33707.6	40562.2	38902.1	45351.3	37682.6	38005	34978.2
0.81_515.1547m/z	25248.6	22075.6	26627.9	23562.2	25922.8	22250	25784.7	25488.2	23848.5	25677.1	24332.4	20208.3	9856.05	17729.8	14065.7	17577.1	12901.1	13555.1	13252.4	14811.7	11226.7	13420.3	21336.6	33120.3	33462.1	29585.7	42806	33590.4	25041.5	34105.7	35361.3	33314.5	33169.9	37868.7	21289.1	14910.5	16438.5	15858.2	11603.4	13376.7
0.81_522.1819m/z	5554.22	5002.17	6178.79	3379.25	4383.8	6481.8	4946.8	5135.02	5201.56	5526.96	4267.63	3889.64	1287.27	3440.72	3923.15	2159.46	5337.7	9455.54	10592	12542.3	6994.59	6869.07	16217.7	21228	10944.7	31540.2	19996	14982.4	30234.7	37443.6	55934.7	43987.3	61114.6	42222	3668.42	4764.22	3746.99	4288.28	4286.66	5862.13
0.81_567.1538m/z	36276.2	31223.9	34400	42505.4	37972.6	35896	33843.9	36504.5	34509.1	43937.2	2662.86	8331.66	3267.73	8711.89	8372.98	12572.7	25731.6	46432.7	31796.4	41934.3	42229.7	37658.7	55819.9	77069.9	67890.1	95526.5	89409.1	76924.1	100953	113919	122379	109878	147759	153651	10213.7	13249.7	13516.5	12114.1	10045	16464.6
0.81_591.1455m/z	27912	27090.6	28829.8	26031.1	26872.5	32172.5	25019.2	27021.5	23878.2	25891.3	5459.99	6624.47	12022.1	9438.84	6612.73	9524.2	16733.6	28953.8	23136.4	27263	23273.2	25879.2	54429.3	72718.3	66462.4	83218.2	76916.8	68984.7	75916.2	96530.1	93299.5	79311.1	126655	120981	8907.51	9812.19	5444.07	6187.92	4621.72	12811.5
0.81_650.1282n	335077	328131	350778	342986	344796	344687	320080	307213	282908	304405	115900	158341	144053	125538	143459	143082	201446	304232	239765	228147	267586	231813	731435	797687	1.08565e+06	730669	652031	583820	669009	643302	567008	523733	712459	683180	113569	114268	128426	115082	109816	127549
0.81_703.1138n	41776.7	40297	47406.5	49406.5	56279.5	59751.4	44978.9	46274.7	40759.4	56919.2	5182.56	6103.97	3971.65	7010.78	5461.88	6604.15	16538.9	23598.7	17533.2	26978.8	20690.4	20935.1	131590	160326	186790	193714	178339	129706	195883	207972	195985	177029	266760	249499	5795.41	5033.97	3274.86	3035.02	4142.28	5553.07
0.81_720.0971m/z	23511.3	27398.6	21724.6	19501.7	24395.1	25835.1	24304.7	19634	21760.7	22585.5	6980.21	9379.44	7877.17	9846.47	8593.84	8921.6	12720.4	20852.9	16695.9	15632.8	19587	12514.5	50783.3	62261.5	80058.7	53534.8	71369.4	51891.4	77165.3	55166.5	61334.2	63472.6	99700	89113.9	8657.37	7787.14	7560.68	9083.85	6362.43	9166.39
0.81_749.1017m/z	31255.2	29913.9	28442.1	29084	31244.2	37731	29043.8	23680.2	20967.5	25110.4	36678.8	32067.2	27318.6	33744.2	28128.1	25630.4	31477	35577.5	31535.6	35111.2	39504.5	26645.2	50589.4	47804.8	74728.3	45228.6	43771.1	40391.8	33257.2	39843.1	23336.7	25894.8	42074.3	41737	27867.4	38459.9	22920.9	25319.2	23174.2	30443.2
0.81_750.0928n	37780.2	37777.5	37573	39998.4	43630.5	39152.5	39078.2	33321.1	40939.9	42702.5	13378.5	17976.3	10557.6	11939	12111.3	11122.4	19337.7	22404.2	21195.9	24085.4	21659.4	21732.4	85042.5	101955	110055	100513	96604.9	71879.2	169173	133698	117212	128582	176640	146107	16141.8	11321.9	10781.3	8981.95	7649.23	14805.9
0.81_779.1018n	31914.2	30324.1	34749.2	29217.7	31522.7	27803.8	29067.3	16489.3	24436.7	23878.9	3145.77	6560.39	2725.54	493.639	2334.8	3685.63	7901.96	13258.7	10373.1	9218.15	9307.58	10193.6	73870.7	84842.2	101592	96040.4	76206.3	65056.7	90027.1	92384.2	85705	63646	127836	96548.2	2745.32	4909.28	5441.03	2781.69	3548.53	3894.68
0.81_787.0632m/z	22457.8	26639	27022	28121.3	26295.9	26084.2	24193.3	21994.7	24311.9	25321.7	6530.79	11881.9	8112.55	10774.7	10792.6	6002.61	15769.2	17738.4	21166.3	13875.6	11756.9	16949.4	42361.1	58120	59445.2	47389.2	33681.5	35160.4	23331	33682.4	22330.4	18979.7	24356.9	27761.5	3997.46	5046.08	5963.33	4243.08	7548.59	2672.07
0.82_290.0554n	2.94101e+06	2.74324e+06	3.01613e+06	2.66281e+06	2.7439e+06	2.71218e+06	2.82289e+06	2.95968e+06	2.93195e+06	3.04614e+06	28168.9	40779.9	37001.3	40351.5	34544.3	37910.6	21147.5	109115	51282.6	46491.8	28109.3	50920	7.14252e+06	8.95373e+06	1.63718e+07	1.11249e+07	1.13871e+07	7.77302e+06	2.50615e+07	2.26528e+07	2.42399e+07	2.44625e+07	2.50433e+07	2.17824e+07	74523.9	58849	82910.3	59526.3	76479.1	59665.2
0.82_353.0223m/z	28845.5	30627	32983.7	36959.1	38984.3	39424.8	31861.5	29839.2	29523.8	42295	40324.5	40972.2	27738.7	34891.4	33817.4	35941.4	43150.7	62218.6	37265	61423.5	36936.5	38722.1	50259.1	71174.4	63929.7	53865.7	86316.8	63877.6	87391.3	66197.4	72680.9	90619	120494	92130	33552.7	30321.8	37049.8	28625	31482.9	33947.1
0.82_401.0882n	55408.6	48739	56144.4	54382.9	61589.7	61533.7	55044.4	52860.4	53206.9	50459.1	13380.1	18615.7	10631.1	14943.8	13150.4	16009.5	31569.6	62865.7	50938.1	47723.1	41885.2	51507.8	110161	127404	110051	140058	133482	109753	149207	160638	156815	155997	190637	175415	12471.4	13685.1	16747.9	15482.4	15259.2	15015.7
0.82_417.0849m/z	5507.74	6068.03	5919.05	5747.64	5650.78	7006.59	4947.14	5392.98	4101.27	2346.44	540.243	907.137	27.3905	1074.67	1220.45	793.245	1912.41	2321.89	3541.37	1831.23	2722.31	3071.87	5976.8	7318.96	2683.31	11113.7	16474.5	7489.39	6975.19	36637.1	31068.2	30268.3	15998.8	24977.6	470.246	935.882	1308.2	1312.21	1058.02	574.638
0.82_510.9707m/z	23627.6	17891.5	15707.1	19025.2	14116	17570	12936.5	13343.9	10501.2	12773.6	5426.87	15052.4	14758.1	8218.23	10223.3	12274.5	15287.8	18139.2	11929.6	11862.7	13146.4	18723	24119.2	38145.1	29540.1	29621.6	16924	14315	20778.9	13433.8	13164.8	17195.5	21495.3	17489.4	5182.37	5999.16	10011.2	5510.21	9374.15	7665.29
0.82_682.1359m/z	55071.2	47539.9	61367.2	61444.3	57088.8	58897.9	56052	47432.9	47726.7	58880.8	5629.09	10047	4283.57	7632.26	5494.21	5784.7	13607.4	35226.6	19454.7	25104.6	19111.5	19727.2	122117	159214	216075	174119	167202	125438	236380	221316	214917	197255	252569	250469	6391.43	9101.79	8798.02	6892.36	6195.36	7065.24
0.84_187.0722m/z	27726.1	25772.3	26077.4	25397.9	27444.4	28583.2	27244.7	25971.8	24033.3	26935.7	22982.7	25172.9	18395.7	18151.1	21012.6	22035.1	39702.7	35303.8	42577.4	40591.9	38052.9	33917.3	24024.6	33538.5	21152.5	32953.5	38514	26703.3	43705.1	57901.9	52317.5	49176.2	45235.6	48517.2	25075.4	25441.3	19872.1	22456.9	20544.7	28706.8
0.84_219.0979m/z	58385.9	53830.1	54555.8	52672.4	54772.1	53265.6	55050.1	57371	56952.7	55982.3	40337.3	60432.4	87808.9	87385.7	65961.5	73553	76970.4	75763.4	82628.2	103279	69058	77664.3	54786.6	64563.6	83926	52528.7	56194.1	60223.4	56825.4	86529.5	81405.9	78447.9	80931.1	70710.3	144914	146413	122147	138114	103948	150846
0.84_233.0370n	559608	515265	597043	573526	579686	581624	544888	560643	546391	623220	203253	295774	27310.9	67220.9	29598.9	35626.8	61329	1.34816e+06	902275	320631	50426.1	771707	364373	337360	352214	396749	453079	354671	1.32834e+06	2.00413e+06	2.18195e+06	1.88102e+06	1.28549e+06	1.41979e+06	37680.8	35544.7	38194.7	36626.7	33182.4	37546.2
0.84_289.0266m/z	9746.2	7794.83	10950.2	11399	12565.5	10738.6	9111	9746.58	9951.74	11518.8	595.948	4055.84	239.447	3059.79	710.07	297.913	253.268	16161.5	9964.02	2272.21	185.054	10411.7	5536.37	5050.15	3312.01	4090.79	6353.86	4389.82	15968.9	35204.5	31113.6	25756.5	16553.6	22411.8	247.5	25.4189	467.505	202.118	761.188	157.981
0.84_339.0621m/z	26585.6	19712.3	20890.5	19940.6	22695.7	21572.5	17002.1	22978.6	18641.5	22761.6	10087.3	18917.5	18317.8	12388.9	15961.7	18887.7	12207.7	17892	14416	18845.1	24661.4	23876.3	22815	42676.7	30678.6	29461.1	31452.9	30670.8	18701.5	23676.2	28800.5	27814.3	38751	44517	13693.1	10541.6	17509.4	16060.5	16886.6	11623.7
0.84_372.1870m/z	147916	135960	158289	141981	143724	148439	134719	155181	149034	163350	92449.9	98807.7	41662.8	61194.8	49552.6	59862.5	198405	324213	331324	327024	274731	368415	210651	229203	302690	207405	289335	246151	267162	314531	301069	304033	323127	304364	84990.8	94224.7	89879.8	75892.7	76316.4	101637
0.84_375.0462m/z	155831	148219	160256	150655	147086	156135	141452	141992	144200	133636	117003	150830	173770	132338	150739	144282	135693	151368	134367	122351	166738	138639	193961	237859	249213	225199	186608	193210	197813	189516	159412	166039	235473	223178	108681	110179	137996	107400	110050	114411
0.84_453.1099m/z	14624.8	14294.3	19136.9	15800.3	16429	20581.7	19057.6	16265.1	15213.5	21735.2	7317.34	10083.8	2476	11054.1	7914.83	6641.42	7745.69	10051.5	17071.4	19834.4	11574	16177.2	27034.6	44989.7	39414.8	48203.4	39533.7	35661.3	61076.9	76204.1	64171.7	69608.1	103357	89283.6	14742	10682.5	6516.3	8028.95	6748.78	7217.34
0.84_781.0572m/z	18761.1	19913.6	18164.7	21096.1	19114.8	17550.8	20721.6	15671.7	16314.3	13293.3	7760.9	12329.7	12076.6	15263.4	12450	7907.43	12876.1	21121.6	13160.8	12329.5	13335.2	15674.2	35977.4	35402.6	45796.9	38115.7	28244	38889	38728.5	36194	31137.6	27358.3	52714	32357.2	9007.84	12345.3	8583.81	8096.15	7120.3	11628.9
0.84_84.0808m/z	11225.7	10587.9	10729.9	10721.8	10308.7	10293.9	10624.1	12186.4	13273.4	9898.34	7890.34	8868.99	4380.78	5399.61	5656.14	6888.22	12602.3	14979.6	13250.8	12198.8	11599.6	12469	17366.1	21615.9	29670.3	21805.9	24859.6	19305.8	22069.6	18857	16209	22193.5	26693	23014.7	7110.42	7015.81	5673.96	6796.42	6721.7	8046.35
0.85_159.5544m/z	13860.1	11797.7	16835.5	13155.1	14641.4	11627.5	12878.8	17554.3	15230.6	12214	3306.99	9921.72	8536.4	6311.45	9131.01	10350.6	8960.91	16261.1	13115.3	13425.4	22982.2	13300.3	13693.6	18278.7	27524.7	23846.6	13124.9	18494.4	25452.8	27903.4	26304.7	19631.4	33255.7	31926.4	5695.32	12127.4	12113	7996.62	8258.61	12255.9
0.85_333.4163m/z	32564.6	26929	26285.8	33610.8	32043.6	29408.8	24708.7	32230.1	29076.7	24674.6	668.31	6874.06	189.34	13424.9	12081.2	1295.74	36262.6	62928.1	40755.6	50591.8	19608.9	52178.3	77414.4	82070.9	57380.5	56644.4	67212.9	41985.9	79021.1	85359.2	77227.9	84851.1	94540.6	91542.3	13260.6	1055.68	1170.49	337.815	915.769	1397.79
0.85_345.0042m/z	27912.1	24880	28798.3	24682.7	27123.6	26269.3	27902.2	31132.1	28553.2	31899.7	23276.8	29824.4	28595.7	37195.4	32389.3	32607.6	15958.4	20239.6	22740.3	18780.5	23669.9	28887.6	25226.9	26060.9	41643.9	29726.8	31983.3	33159.7	25223.9	20085.3	30738.1	28927.6	35085	35362.4	22054.3	27627.5	32457.1	22113.9	27659	26176.7
0.85_388.1456m/z	81571.7	74954.4	87615.9	80685.6	84689.4	77441.2	75892	82235.3	79019.1	88725.5	72526.7	72653.9	33482.9	42751.9	43044.1	57744.9	44055.1	79632.1	66823.5	60067.4	68234.2	59443.2	106600	108343	114286	102755	133020	105161	118487	131326	122563	149182	126223	112160	52943.3	55255	50344.9	49178.2	44575.9	52924.3
0.85_629.1458m/z	216204	212446	222470	207078	222429	218858	208125	201438	208294	226733	99433.3	136025	99221.3	88386.1	111174	115760	225724	268906	243876	238807	238489	233863	298131	357158	412377	361152	343553	309862	365625	358288	349260	320395	368240	400527	106463	112492	104130	107767	79440.3	119829
0.87_163.0605m/z	47954.5	39881.8	45893.7	42118.3	45928.3	42489	45340.9	42164.2	42668.9	49064.7	38569.7	42025.8	24946.3	31706.5	25971.7	33883	46435.2	60946.2	57088.4	61199.3	51243.6	56717.8	68616	67533.7	84618.5	64781.4	78704	67121.2	78126.6	77089.5	83804.9	81426.7	76058.2	75761.1	40799.8	37962.2	35894.8	32090.8	28070.1	33648
0.87_187.0006m/z	33424.9	31589.8	33494.7	32589.7	33857.5	30559.3	30495.4	32001.1	33554.1	30000.9	96881.9	108536	56218.3	60585.8	58053.7	58309.9	71319.3	48116.2	55718.9	46025.6	56728.3	52165.3	19490.3	19497.5	25925.7	20071.6	18467.4	19319.2	29639.2	29383.9	27801.7	29634.1	39239	38628.9	106234	90814.2	116117	85719.9	94402.5	76936.1
0.87_266.5924m/z	16784	12779.9	19559.8	14544.5	19672.9	16542	18157.3	16068.8	16328.1	18673.1	3816.18	6576.79	1564.53	4164.46	2583.36	5934.58	13733.1	23670.3	20354	24157.9	21530.8	25955.8	22885	27822.6	45618.1	32429.9	40214.3	32017.1	34127.2	45681.9	44504.7	40495	48668.1	51723.9	4003.6	5222.12	8802.2	6652.32	2578.47	9260.98
0.87_333.4563m/z	173598	156882	146051	219160	203533	214005	157926	171511	169692	221315	80033.7	94586.3	101074	58178.3	62955.7	48249.7	203349	206965	226278	174825	132168	235355	242104	253314	281815	270068	318798	282551	1694.45	5355.72	232071	242854	401942	381156	43800.2	39331.5	50160.6	35684.6	36765.3	39448.7
0.87_380.1247m/z	62274.7	53479.5	71102.9	85973.6	81519.1	99006.7	64834.9	61608.8	63530.2	123269	97018	105118	51572.9	84222.8	72738.5	66194.1	71601.5	243561	84613.8	389479	103553	75418.5	201024	131491	32028.7	99130.7	93300.6	125478	89125.9	100545	88584.6	104417	84983.6	83366.1	72590.9	64087.4	53359.5	56114.1	60344.2	53816.6
0.87_391.0233m/z	37850.7	36973.5	29907	38648.7	32093.6	32429.4	34218.8	34479.4	31629.5	28904.3	45608.9	74764.6	93883.3	60124.2	66207.2	69129.7	41063	33551	34377.7	31081.3	40749.7	34063.7	27687	33276.7	28672.5	31257.4	24207.6	29961.5	24969	17733.8	14007.7	14189.9	29331.9	37686.4	61810	49981.6	72423.4	57633.9	58993.4	49277
0.87_393.1411m/z	106880	92276.1	111196	108255	118414	116654	102327	114411	109566	135475	23966.1	37202.3	29457.2	36077	29513.4	46249.5	107586	164776	145259	160986	126022	126522	181518	206825	299305	248362	253660	186367	276424	366133	355505	323598	366421	367622	31464.9	35764.5	50702.1	37408.5	32357.1	48441.2
0.87_393.6424m/z	20854	24762.6	23206.9	24389.4	13958.7	16224.3	19112.5	25819.3	24810.8	24336.5	5060.96	4104.65	6852.48	9192.55	4203.48	3985.43	30685.1	37945.9	34091.9	51078.8	30329.6	38262.8	27783.1	34525.5	59100.7	48262.1	53444.2	32330.5	67527.3	96553.1	87409.4	83585.7	98846.7	86426.4	1192.18	2224.11	3416.85	3140	8352.4	6288.73
0.87_417.1611m/z	62003.6	57745.6	68892.2	59493.7	66544.8	60425.2	60424.1	67876.4	65457	74157.6	76197.9	67251.3	34953.2	55508.2	44803.9	60928.1	97117.9	97029.9	101906	102928	102061	105819	55636.9	54591.5	74135.5	50520	61872.9	64505.9	57349.1	49966.4	57551.9	68752.2	54566.5	52615.5	69776.2	72786.1	61898.4	59683.9	57399.9	64410.2
0.87_442.9671m/z	6329.64	6418.06	6820.19	9308.73	9930.8	8354.31	6888.4	6076.73	6169.69	9416.93	814.648	1021	273.327	253.242	3040.94	3045.42	2531.91	6569.5	1655.05	3182.12	3695.69	2971.47	21769.6	21387	22944.3	13170.5	21006.7	16481.5	22366.1	23599.6	12919.3	26035.9	20549.3	23956.9	1.6529	381.641	86.9654	2047.81	11.8345	29.0663
0.87_509.2081m/z	150731	141095	176922	139373	158511	149654	156756	163746	159054	199288	166966	167190	77865.8	126141	94425.6	144691	233950	237924	254276	229565	239274	244347	124842	117634	186104	117411	164708	160286	132593	144909	152485	169544	112551	129449	136335	150216	135501	113643	110993	137834
0.87_599.1041m/z	73696.3	72871.1	88465.1	77101.5	78373.8	76639.7	72370.6	79201.6	74788.1	87627.9	28229.4	37771.5	21583.3	33178	30615.4	35037.9	51793.7	90429	71644.8	70649.1	68790.7	86514.4	98054.6	115443	166851	116568	127725	112582	147283	160145	161688	178399	192300	178711	29380.8	34189	35461.6	34235.1	28248.9	36558.2
0.87_645.1231m/z	120827	106635	109281	130992	112278	117834	106069	117604	118522	99824	74703.9	125863	83974.1	87666.2	81449.7	111467	133917	132685	132037	138351	152426	123397	148599	141884	152858	151760	155152	149640	122244	140175	128075	117750	155737	152715	110695	99376.6	109739	101008	93720.6	94422.6
0.89_146.1180m/z	1.69525e+06	1.56879e+06	1.75674e+06	1.62083e+06	1.68589e+06	1.61062e+06	1.72211e+06	1.786e+06	1.75416e+06	1.87475e+06	809872	958356	1.31294e+06	1.52225e+06	946880	1.26718e+06	1.46728e+06	1.41354e+06	1.33625e+06	1.72103e+06	1.54099e+06	2.94848e+06	3.72804e+06	2.59486e+06	3.79026e+06	2.14785e+06	3.66589e+06	2.89712e+06	3.09395e+06	2.86067e+06	3.62536e+06	3.05011e+06	3.51866e+06	2.95834e+06	1.68077e+06	1.55433e+06	865993	1.42093e+06	844315	1.06593e+06
0.89_205.0826m/z	8988.6	10043	11269.9	12202.5	10509.5	10720.3	8470.36	8548.95	9731.94	12433.7	7575.17	6231.32	3466.55	5405.92	3804.84	4649.21	9267.25	14296.7	11177.8	12132.8	9029.28	11672.4	18145.1	20060.9	26975	19660.7	24089.3	18822.4	25897.9	26139.4	27177.2	25405.2	23646.6	24829.6	6197.8	6720.58	5199.38	5862.85	5440.57	7011.81
0.89_236.0428m/z	45205.6	40527.5	48756	39453.3	41430	50904.9	44114	42835.1	40984	53699.3	29491.2	30100.7	16189	24842.2	25912.4	30945.1	40977.5	61164.8	53313.7	53847.6	48777.5	54847.2	61774.5	66811.8	84582.3	60484.7	68983.6	66575.8	88126.8	91578	88882.4	99557.4	99705.2	79037.7	29321.8	32694.8	32971	27072.6	27426.9	39754.1
0.89_259.0224m/z	24719.8	23360.4	24943.2	22904	25423.1	23660	24881	24277.9	26691.5	21092.1	18540.7	22034.6	7094.4	13917.7	5998.62	6886.64	18387.7	23458.9	19100.4	20150.8	19442.7	22897.9	62716	49201.8	40036.3	26062.9	29953.5	40168.8	19876.7	18881.9	16735	22075.4	19442.9	18327.7	33818.3	19410.6	17937.7	20131.1	16661.1	11225.3
0.89_274.0802m/z	77314.5	72311.7	74191.4	78683.8	78258.4	71924.1	82728.2	80323	81779	76919.8	41869.8	75193	47560.7	58681	52988.5	73387.2	82937.5	84495.8	85046.1	100181	99175.1	91835.8	85089.4	89865.8	94125.3	95887.9	109941	99518.2	90912.2	111681	118286	104738	95577.8	118896	72223.5	60909.4	79415	66656.1	66703	64392.1
0.89_406.9961m/z	98942.3	99971.4	115706	105958	99277.1	103004	97403.8	101360	96784	108047	221068	199820	215211	225105	220396	192477	97106.3	104948	112577	66646.1	103086	110201	96668.4	100576	132774	90387.2	86075.4	105459	79690.9	67415.6	59017.7	85195.8	97898.3	82441.9	168580	177202	190295	144740	168054	159567
0.89_409.1159m/z	97724.9	89877	110354	96876.4	90265.1	91546.7	92502.2	99717	102349	125729	40629.8	44339.5	21608	44581.2	28207.2	44345.5	88456.4	145229	133450	125460	96198.1	135423	165561	176975	254080	166490	188659	167491	244090	233586	243266	273489	237038	212135	44500.9	52422.8	43909.1	46712.6	41082.1	49103.4
0.89_536.1655m/z	15396	11069.2	20975.7	13505.3	15008.9	11124.6	17866.3	18743.1	19404.9	22423.8	5158.82	5854.05	753.42	1311.79	768.281	1939.56	20702	40397.7	31684.4	39105.6	24028.6	32193.9	17797.8	21210.7	37980.1	17248.6	32746.6	24025.5	43257.2	40429.2	47272	62420.2	41288.1	26438.9	4095.37	5277.97	1625.2	4811.51	3152.99	6435.33
0.89_562.1198m/z	162496	152363	165182	167618	162729	151835	158929	167703	171906	178905	121830	168885	86626.5	117530	102240	143804	247697	272591	256543	273326	241820	270929	178929	198282	236768	192113	249718	191459	249755	234627	253240	290935	259924	244640	131918	128468	138773	119218	111684	114736
0.89_601.1109m/z	60975.3	57688.6	58530.5	61716.2	53873.3	59354.2	56976.3	56474	54568.9	53249	22755.6	37183	20142.4	28508.3	29114.3	29923.9	46817.1	82405.9	65759.4	71648.6	64174.4	65186.7	89641.3	121744	118801	104620	105114	85627.9	102651	129738	109084	113451	121990	130347	29287.3	31242.2	33626.8	29922.5	26008.3	32451
0.89_616.1127m/z	33366.5	28899	31548.3	33119.2	39057.1	36202.3	28330.8	32272.8	31052.7	41041.1	1849.65	5195.98	1165.83	1686.48	2324.85	1555.8	6707.99	25488.9	14547.4	17397.9	10077	12657.7	107656	133349	205969	132076	136201	89112.8	219595	194602	203599	205342	249045	211766	4180.83	3785.06	2679.94	2223.51	3248.83	4816.59
0.89_661.0957m/z	199519	183822	248101	207342	194339	195910	187937	198855	193521	241123	226082	216381	107060	181739	158943	172356	225413	284097	271006	207211	225650	268443	229584	242053	320990	223018	245113	238768	275609	250944	242948	260983	255010	249244	177183	199705	185509	145164	144402	178588
0.90_167.5432m/z	9895.56	6833.57	9154.89	10075.7	10763.3	10156.9	8665.11	14274.5	12661.3	6362.28	3547.26	16175.5	14967.7	11029	15498.1	21534.4	13002.8	10060.4	9312.37	11116.7	18370.9	13154.1	10617.7	7361.22	4069.83	7121.68	1181.56	11434.2	3908.48	1828.63	3990.27	5620.91	4596.35	7868.63	18115.2	13925.6	19284.4	15393.5	16933.4	15927.5
0.90_192.9799m/z	18727.1	16301	21425.4	14734.4	13439.6	14400.4	18462.1	19343	15590.4	18924.3	22340.6	25629.4	19909.6	29129.4	24606.2	20118	15033.4	20590.9	21781	18201.8	22263.6	25451.5	9249.95	16117.7	22406.3	17539.1	15723.1	19977.2	14726.1	12135.9	13622	16140.6	17566.7	14104.9	24592.3	25325.6	26544.8	20424.9	21043.3	23990.9
0.90_279.0658m/z	24706.7	26837.9	23958.1	26613.4	26350.4	28428.6	25190.7	27561.8	30232.3	25494	27622.9	37967.9	30102.1	34953.2	30196.8	34577.3	27924.9	45881.3	32697.8	33009.6	35476.8	36558.5	31171.3	29924.3	37281.9	29248.3	29658.2	33524.7	23590	40533.7	29759.4	30272	33956.8	33191.4	38588.1	32791.3	33585.5	32392.5	30214.8	31622
0.90_282.0663m/z	61148.7	61411.8	78191.3	73487.3	68122.8	64448.9	63836.1	68389	67473.2	79066	54220.9	57735.7	35605.6	54962.9	47346.6	65556.3	60555.5	81864.2	76099.7	69945.9	64982.8	87093.5	87795.9	97167.1	111836	104708	110530	96632.2	139497	139251	166372	151752	165566	164277	60401.7	59152.7	52592.8	54482.2	53375.8	61186.8
0.90_308.0201m/z	42530.2	40206	44963.5	43847.3	44293.9	45457	43339.7	45253.3	42158	45660.5	48999.9	62588	46656.3	53561	51413.1	60477.1	55072.6	60879.7	56608.6	61114.4	62308	65575.4	42858.2	50747.4	45221.9	42437.5	54222.4	44345.6	38747	38595.8	37692.6	31704.2	43568	34108.5	52663.3	52486.8	51852.5	47252.6	49199.9	46510.8
0.90_405.0108m/z	71132.7	62225.2	71250.3	69527.7	69054.4	65808.6	60732.6	68118.2	59522.7	69887.5	55424.5	59491	53215.1	52393.7	46698.2	42206.7	44271.9	51845.9	45827.2	34702.8	50356	44992.6	101881	88487.1	115615	82150.6	95523	84248.1	98356.9	102192	86959.2	74853.9	116529	110347	63243.6	50968.9	63050.7	51201.1	53117.7	51411.4
0.90_425.0460m/z	69704.5	63898.9	77020.3	73943.3	72121.3	73171.1	66488	65133.2	64435.8	69415.4	11256.2	13574	12861.3	16248.3	9866.87	13215.5	12019.4	29329.3	18174.2	13677.1	14947	12611.4	146909	162364	189870	159558	180078	148865	195943	196658	200348	200884	228018	200811	15651.1	15645.8	14666.4	14681.7	18650.2	16386.1
0.90_471.0961m/z	33060.4	35735.9	32289.2	36845.6	30693.8	35577.1	34193	35068	37355	35613.3	10976.4	12682.2	9356.19	10996.2	8582.48	8682.55	16121.5	24059.2	25370.1	32359	17290.5	22388.5	43922.4	58713.7	45385.7	56315.7	62549.1	54937.4	29168	55484.2	61147.7	33108.6	55990.2	59707.7	12989.2	14874.7	5172.99	14138.1	11498.5	11983.8
0.90_723.1994m/z	9212.54	12523.8	6117.58	10457.4	10899.1	8995.82	10414.4	10421.5	12351.4	12683.7	749.62	2238.96	455.114	1909.9	2093.06	3501.19	5378.88	11584.4	11017.9	17260	13555.8	8687.8	20442	23770	11172.9	26475.4	27340.7	23164.2	27172.2	58833.9	46675	39772.7	46626.8	54200.2	288.485	1076.63	1822.07	2019.93	391.627	1876.8
0.92_247.1404m/z	140596	144603	155619	151533	153025	150541	151246	155722	158161	177868	148329	133519	211640	169272	139728	240407	164214	178707	180133	287915	194593	191590	105435	121213	59976.1	150718	208567	187914	221847	311146	393913	349953	279163	235512	463808	386821	245756	347721	215248	438688
0.92_251.0282m/z	4466.83	5241.99	7397.24	7120.22	7218.99	5086.38	6381.77	6595.44	7007.36	7451.57	3350.37	4078.21	2108.3	3586.24	3637.86	4258.48	3411.64	4771.62	4059.74	3951.17	3317.77	5202.79	7844.87	8565.86	6521.98	7733.9	8469.45	7587.7	5650	4691.91	3846.77	6331.22	10123.8	7534.1	3121.37	3744.84	3958.85	2860.35	4199.44	3851.89
0.92_469.0987m/z	60763.4	62820.8	58886.9	66050.9	62331.1	62124	62638.7	64199.1	69449.6	57461.7	46180.9	58996.6	15393.8	30436	26434.1	33850.2	53181.3	86548.6	80663.5	95071.3	57622.8	65187.4	91309.2	104021	81138.4	115533	132240	94322.2	96733.8	173210	153684	145126	160780	173302	39612.8	39362.2	32733.4	39863.6	27344.8	33103.7
0.93_127.0359m/z	71171	61172.9	72381.1	67886.1	63482.8	65680.1	64261.6	62060	61408.4	68105.5	45889.1	53461.3	37118.6	41373.2	41589.5	41173.3	51970.4	70383.4	65190.5	63176	58854.3	60468.8	110268	123832	145937	119095	112325	96081.5	147035	155940	146865	154368	175664	149780	48189.4	40864.5	41631.5	35815.2	36764.8	36052.7
0.93_186.1052m/z	241150	228035	253619	252883	248219	256101	247038	239437	235553	260938	82465.8	114457	37109.8	67681.9	55154.1	64644.3	154589	276325	208111	203882	161889	258245	522912	631071	823077	628833	654501	449038	927775	1.01665e+06	865805	947338	1.11458e+06	870846	42789.9	46001.6	53803.7	45281.7	35833.4	42733.1
0.93_193.6103m/z	5761.54	3689.22	7514.34	4643.32	5776.75	7264.43	4648.36	7479.75	6834.01	8932.28	119.153	3056.9	3656.93	4513.67	2637.15	149.392	3088.6	4124.09	4534.14	4940.34	3289.7	4379.43	1218.68	4453.42	7301.33	18974.3	30494.8	9452.26	42117	75400.3	77057	68295.9	55720.5	58051.1	474.332	721.866	417.071	2543.26	299.113	624.798
0.93_230.0969m/z	1.03e+06	995415	1.0538e+06	1.03691e+06	999333	991648	998444	1.06669e+06	1.03951e+06	1.11562e+06	467131	606564	152430	334023	259160	276324	614334	948492	779199	712769	712973	1.00161e+06	1.84073e+06	2.16193e+06	2.91092e+06	2.18542e+06	2.25037e+06	1.64035e+06	2.81658e+06	3.09483e+06	2.86156e+06	3.04734e+06	3.5604e+06	2.80626e+06	188445	164200	232135	154012	137581	159450
0.95_739.1216m/z	26248.1	20875.2	27538.1	28286.3	28088.3	21214.4	19829.3	19621.3	17349.1	26979	11569.1	13568.4	5099.09	8188.45	8996.58	4916.21	27261	37973.4	26729.4	32876.7	20797.9	17667.1	42938.7	48411.9	49361	50570.2	54115.6	39610.5	45324.5	55824	49451.4	45745.3	59352	57409.9	6514.58	9542.01	1539.46	9759.81	5380.99	7691.77
0.96_137.0712m/z	11133.9	8782.49	10380.8	10355.9	10801.8	10836.7	9671.19	8153.51	9969.42	10982.3	6403.05	7229.82	3606.62	4017.81	4047.25	4319.48	9406.54	12695.6	11349.1	10370	7940.64	9495.7	17211.7	23340.1	27129	21528	21584.9	14019.9	29760.5	33669.5	29610.3	27841.8	32009.5	27692.5	5771.76	5400.08	5227.35	4306.12	5586.56	4912.1
0.96_216.1213m/z	15475.5	15909.1	15060.6	16461.1	13464	15621.3	14611.8	15492.5	16877.3	14107.2	4644.97	3141.03	1979.69	2567.39	2795.95	4638.36	5950.66	6422.37	6068.42	6573.84	6765.3	6858.75	9396.94	12390.1	8736.85	28534.2	35948.6	14548	54718.7	75664.3	82007.1	83619	57400.1	56563	5347.45	4724.39	3398.25	3103.27	3021.89	4856.41
0.96_286.0807n	160582	146940	168135	163574	157946	163215	157415	157760	158412	162166	79643.1	92742.1	53695.4	64666.8	64862.6	67790.3	129192	197018	166848	163975	121542	153655	300367	367193	480773	354427	376540	289675	560732	548049	506920	511042	570136	503013	74075.2	75794.2	67438.8	70725	62641.7	73273.2
0.96_332.1231n	123434	127396	130819	131925	135726	132336	130171	128937	122001	126401	33636.4	45795.5	20777.5	30661.6	33217.5	35359.7	91245.7	152672	117423	124783	112878	123668	275150	356840	408432	392439	387239	285127	402206	426890	375487	362592	619915	514479	25131.8	23814.2	27665.3	25135.2	28311.6	31942.7
0.96_333.2183m/z	12728.1	20498.2	26949.6	33543.1	29296.4	23790.9	30976.1	19233	34754	20437.4	24430.1	21156.9	20437.1	12612.1	7968.18	10138.9	26596.8	43439.6	32512.9	37173.5	16156.9	28906.3	57817.7	64611.3	66191.4	54753.4	55527.7	41502.7	63961.2	104478	67756.2	104843	117020	69317.3	16922.8	11680.1	16404.6	13930.5	15160.1	11433.9
0.96_562.2186m/z	36097.2	36780.5	38508.6	36603.2	32837.5	35191.1	33366.1	35397.9	37198	39079.1	6512.31	7339.98	330.195	2318.86	1269.8	1775.24	21550.4	39584.4	28959.5	23607.7	18741.7	36412.6	100448	130957	184035	136303	140484	78703.9	194373	195824	159492	193148	256447	178718	459.309	851.916	354.631	566.739	3.82343	7.86242
0.96_641.1492m/z	37909.6	32217.9	45414.9	37140.8	37634.4	32848.8	41557.6	40555.8	42281.4	46795.2	20596.4	21482.5	8234.46	12809.9	15768.1	15892.7	37733.8	53251	46574.8	46121.8	39812.6	51608.3	55096.7	63119	87280	78393.8	74358	58003.2	80515	75350.9	66378.3	78130.6	111256	88998.7	17408.9	20013.8	13574	17587.2	14857	15961.7
0.97_1095.3443m/z	25142.7	30315.6	41407.6	34475.3	29106	38413.2	29348.6	32349.6	31698.7	35691.1	4601.19	3116.96	14074.7	1579.96	1021.52	17490.6	39559.8	83598.6	44353.6	34697.5	20494.2	38064.8	130028	169172	207583	134839	140329	93153.6	201484	133750	78171	118044	153476	134371	14439.8	523.78	14716.4	2103.81	867.173	16726.7
0.97_110.0599m/z	5169.81	4813.34	4494.71	5298.82	5461.73	5071.36	4599.57	4628.55	5129.73	4831.35	2303.82	3347.74	1646.05	2281.89	1931.41	2110.77	4534.79	7015.55	5210.7	5043.63	3999.2	5119.29	11513.6	11639.7	12383.5	11450.1	12064.5	8853.83	15530.5	16822.7	15720.6	15804.7	17777.9	16711.9	2238.65	2071.22	2410.59	1795.6	2514.48	3271.29
0.97_122.0607m/z	6425.59	6612.31	6388.76	6734.8	5394.22	4357.49	5713.5	5696.31	5959.98	6017.68	2425.51	3079.59	880.483	2310.27	1770.13	1592.58	4640.19	9576.97	7289.06	6503.43	5986.47	7376.45	8782.56	15460.5	14279.6	9142.54	15645.4	9898.71	15703.1	14460.3	12938.9	15714.4	14638.6	14354.8	1733.51	3102.35	682.76	886.971	766.109	1847.1
0.97_151.0865m/z	8123.97	6996.35	9753.95	7769.45	8776.42	8638.58	7971.27	8397.55	8226.56	9115.92	2979.17	3989.83	2858.48	3837.29	2465.66	3290.13	7113.84	11055.2	8445.78	9181.46	5021.19	8469.93	14857.4	17443.4	21587.1	18543.6	20216.6	13722.9	26083.2	25299.1	22036.3	23397.1	23153	20325.9	3751.16	3668.5	3610.98	2615.28	2082.76	3647.47
0.97_161.0714m/z	25059.4	23586.3	25424.1	26403.2	26996.5	25306.4	24995.4	24479.1	22676.8	24955.9	10272.4	8320.39	6353.18	9788.04	7310.7	7500.21	16597.9	23555.7	23883.3	22814	16765.4	19457.8	44773.8	46875.5	55794.5	46964.2	54300.3	43526.2	77529.7	85672.7	78754.8	78788	82636.9	70323	13305.3	12241	8793.86	9976.63	9593.48	10059.6
0.97_163.0873m/z	10937.7	8965.92	11716.1	10202.6	10638.5	11158.6	10652.6	10568.1	10216.3	11160.5	4898.2	6890.11	3110.39	3736.98	4633.74	5190.93	9010.02	14523	12388.2	11123.7	9031.46	11215	19143.7	22483.3	31104	21981.3	23724.6	18140.6	32745.5	31128.8	32747.3	32362.3	34322	30861.6	5182.77	5139.36	4100.77	4399.9	4369.77	4167.06
0.97_165.0663m/z	14323.5	13767.3	18796.6	14419.9	14935.2	14383.5	15853.4	14026	14587.1	14694.4	5671.84	6590.98	4741.54	6574.29	3930.72	5594.79	13521.1	23538.1	18375.7	16103	14334.5	17265.4	29176.4	32408.3	41615.2	33433.2	31833.9	27091.6	50533	41817.3	39642.8	43342	53175.9	42484.3	7985.49	6853.6	5493.55	4913.66	4828.44	5946.35
0.97_196.0850n	42834.2	41196.7	45315.3	43866.5	44129.8	46258.3	42220.3	41404.6	38574.1	44282.9	21846.5	23851.9	10380	15631.1	16639.3	14910.2	36365.2	62445.1	47739.9	44928.9	34512.5	44607.6	80074	90466.2	121744	95108.6	103379	73721.2	140718	137095	124867	133722	143878	126452	18817.5	19578.7	15451.4	17744.6	15174.4	16865.7
0.97_199.1080m/z	64175.5	58634.6	66641.2	63388.9	60973.8	64446.7	59607.7	62590.7	58502.4	65239.5	35828.2	37416.1	23995.9	28272.6	26276.2	28582.4	49983.6	78853.5	63825.5	68084.4	52950.4	61801.3	109056	122466	153213	134305	146244	109357	190420	214586	212345	202586	215031	188469	34519	35222.3	29505.3	31863.7	25597.4	33058.7
0.97_211.1084m/z	53253.4	52311.2	58610.6	54672.9	58326	54275	52472.6	53008.2	53568.4	50872.5	29198.8	24903.5	16595.7	19996	19071.8	21519.4	42024.8	67577.4	51753.7	55537	41400.3	52572.1	94500.5	109428	146144	119415	125705	97246.5	184837	191788	173796	174890	172865	169180	25244.7	27984.2	23235.3	21503.2	17415.3	23860.9
0.97_230.1269m/z	85722.8	88841.2	96977.6	86588.9	96570.2	96568.9	84364.5	96264.7	91749.1	98577.5	48223.7	51504.2	54098.9	61607.7	55529.5	89851.4	82924.9	102685	90997.8	112944	75550.7	83537.3	136303	152117	193229	175597	192997	137943	259012	284113	288160	285790	281056	239765	157439	155803	88932.2	122651	86758.2	165978
0.97_241.0824m/z	56069.8	55087.1	61582.9	56472.8	56115.8	61438.8	55629.4	52433.8	56058.7	59833.4	26820	32247	21651.3	25479.2	23646.8	26339.3	52564.1	71304.5	71404.2	76988.6	52651	65012.4	97320.6	117792	143504	116904	129604	100708	170856	170857	153399	155882	174230	158457	34479.1	32771.6	25036.9	27382.3	22082.1	31130.9
0.97_242.0909n	133074	127603	143521	145969	140934	140961	136566	138421	129506	148021	67596.9	74189	45216.9	60475.2	56591.6	61293.5	127832	190304	162641	174250	126164	153517	256408	290353	360147	302224	321545	232565	412183	420913	385700	384363	455114	388798	69767.2	70002.7	62585.6	65119.8	54229.4	63992
0.97_304.1293n	395673	376136	435384	394893	396844	408828	391591	385464	376709	422064	199215	206602	129696	165814	165202	186268	330027	482448	403795	420074	329790	399422	624709	723614	870783	760030	883945	646788	1.16921e+06	1.36845e+06	1.35394e+06	1.25408e+06	1.30021e+06	1.15173e+06	248955	226165	182674	189770	156126	222578
0.97_315.1205m/z	77173.6	71857.7	77651.1	72291.1	74829.3	77810.2	81453.9	71969.2	75214.2	80737	43874.9	41089.6	28605.1	28571.8	39270.9	40038.1	71930.6	99644.8	85063.9	91696.7	63523.5	74484.8	116670	142229	171612	159053	173589	133946	227655	242046	235507	230815	243974	212232	57613.9	51143.2	41971.5	46939.4	33082.9	56417.1
0.97_317.0992n	294009	278345	318928	299150	299509	304600	291166	283954	281351	307202	166210	169625	94308.2	126095	120971	128783	251669	383395	313973	304952	249403	297249	539961	645416	808316	628493	675720	486386	905322	889911	801136	873913	980781	853437	133097	134830	137227	130933	117124	134562
0.97_664.2443n	324886	325007	357734	324974	326761	324449	323035	334299	334856	399684	98491.7	100802	19330.1	60702.4	50447.7	60294.5	319912	554621	406878	386263	262394	420017	769446	977860	1.46941e+06	1.04075e+06	1.12302e+06	730950	1.47988e+06	1.2502e+06	1.10436e+06	1.33957e+06	1.70564e+06	1.39285e+06	41123.3	64376.1	49735.8	60857.2	44821.5	67286.8
0.97_679.2679m/z	26351.1	23811.2	18516.1	21866.6	21169.9	24336.2	25052.3	21451.9	22548.7	19659.7	2959.66	2263.7	635.265	2763.69	970.465	1926.77	17517.3	41912.5	27117.4	33780.4	16116.9	30498.8	73564.8	83846.7	107562	60412.9	100393	66684.1	97103.6	90463.6	80615.7	87171.6	99875.6	104637	981.996	3234.69	2124.38	1638.16	1519.63	753.358
0.97_687.2296m/z	8595.37	6909.68	4337.84	12244.5	5945.38	9525.29	5568.39	7464.38	7326.25	7239.39	6003.17	6188.55	4614.98	4674.71	476.13	834.903	2163.94	10725.7	5976.89	11133.6	7034.02	2690.08	28686.7	42388.4	60036.1	63965.2	52615.7	24140.8	55504.7	75219	62172.7	55775.3	104421	83159.3	5703.65	4491.63	4904.66	4902.5	4870.69	915.191
0.97_689.2145m/z	6979.08	4733.67	3027.3	7494.7	7343.9	7001.4	7311.18	8142.92	8268.62	4268.46	2316.54	2579.09	2697.61	1862.11	591.751	1658.31	7231.45	12287.7	4628.77	9454.4	5046.49	6538.06	12391.7	16535.7	23959.7	20048.1	19717.5	16348.7	23942.4	28703.9	21593.2	20118.9	23363.8	26251.6	2878.47	634.992	1078.5	577.58	438.516	709.094
0.97_719.1710m/z	9107.29	11051.3	12911.1	13572.6	14425.6	14201.2	7754.99	15259.2	12659	13565.4	4203.02	774.631	832.379	1677.37	3453.9	2368.24	11832.3	26268.2	19905.9	21396.7	8740.16	19547.5	30792.9	35189.8	54343.2	46184.6	28791.9	33704.1	53605.2	37842.7	34808.1	38624.8	62915.6	48981.1	1912.67	648.577	1907.07	4321.8	1972.9	3656.14
0.97_762.2121n	164650	164936	175707	153358	162242	165926	144087	132060	150098	157057	93466.5	77729	27430.1	43554.6	48741.9	46612.9	212382	295953	207982	160706	136295	181271	349814	411825	478094	368581	323536	268510	376649	274443	217879	275627	316842	297286	36772.3	46530.2	42120.8	33177.6	30666.2	40672.9
0.97_997.3761m/z	20653.6	21276	23223.8	28640.9	22238.5	26392.3	20771.1	26246.8	27327.6	39596.7	16485.9	15565	12309.1	13297.1	12325.2	14099.8	18819.6	60537.1	43551.5	38543.3	11583.6	29615.6	123110	157388	295050	195729	216149	112798	369125	315169	248171	337953	453590	321049	16456.4	844.185	11631.4	17860.9	14489.6	1806
0.99_112.0507m/z	37891.3	36934.4	38278.2	34999.5	38413	39430.1	36684.2	35968.8	37437.4	40395.1	23448.4	30495	18806.3	25699.4	23989.9	24556.4	35467.6	52274.4	45231.4	46315.1	40383.9	43786.2	54627.8	64860.7	80186	54255.7	67806.5	47228.4	85143.3	82584.7	69712.5	82898	82635.2	79637	32210.1	28683.7	32629.1	37537.1	29783.4	35685.5
0.99_274.1880m/z	26241.6	24892	27554.1	26959.6	25627.1	26246.7	23997.9	26967.9	26356.2	28936.7	27505	31182.5	18776.6	30299.7	22933.6	21995.6	52521.8	68415.6	70273.7	90528.1	54049.1	79397.1	28834.9	30684	17684.1	39402.2	47427.8	36563.8	36627.3	56546.4	56806.4	54087.6	34871.9	39301.5	13723.7	18269.5	10129.2	17092.2	12597.4	17476.5
0.99_326.9410m/z	52072.1	50633.9	58267.8	64332.8	58836	58871.8	50643.1	51621.6	51420.9	54049	35198	38022.5	22238.6	27461.3	27821.2	27049.5	43980.2	75385.3	61235.9	55101.5	44351.9	57870.6	102762	119303	157135	125108	125068	91415.8	185949	156607	141211	154065	174208	157472	25815.3	26452.5	24795.1	25583.1	21957.3	27163.1
0.99_333.1296m/z	8.33634e+07	7.98506e+07	8.65046e+07	8.40345e+07	8.38993e+07	8.24373e+07	8.18008e+07	8.41057e+07	8.22774e+07	9.00223e+07	4.62287e+07	4.97228e+07	2.95556e+07	3.73335e+07	3.71724e+07	3.96062e+07	7.20869e+07	1.08642e+08	8.93485e+07	8.91235e+07	7.20739e+07	8.69174e+07	1.53236e+08	1.80686e+08	2.37556e+08	1.87963e+08	2.00132e+08	1.47889e+08	2.65437e+08	2.57182e+08	2.34236e+08	2.52817e+08	2.92337e+08	2.5629e+08	3.52536e+07	3.64348e+07	3.87736e+07	3.49099e+07	3.38098e+07	3.67696e+07
1.00_194.6181m/z	41409.8	40096.3	43572.8	41174.4	41377	40480.2	44895.6	45752.1	44467.4	49015.7	611.571	207.913	202.175	164.881	5011.34	434.973	80.3351	79.7987	80.3123	407.202	413.696	1024.44	2433.37	13264.4	12914	60343.5	85529.5	22716.8	271225	380201	403839	373942	253233	299453	1638.03	605.241	547.215	6346.75	329.672	442.245
1.00_209.0926m/z	19825	20482	19532	20885.8	21043.5	20344.4	19935.1	19171.9	19618.2	22045	10442.1	10264.7	5926.49	5745.15	4992.69	8136.13	16676.8	28362.3	21871.3	21783.7	14755.3	22545.9	38412.4	43189.9	51314.1	44639.7	48139.4	36521.5	67062	65966.8	65463.4	66723.6	72709.3	60881.5	5908.23	7889.13	6428.75	5898.38	5003.66	7252.05
1.02_247.1582m/z	18280.4	18864.1	24684.3	26229.1	25400.6	26465	19719.6	23051.6	21700.3	30337.1	14424	11457.3	13584	15441.4	13890	21035.8	16536.4	26240.1	20627	39024.3	21156.8	24797.9	16494.7	20769.2	10562.8	31117.6	42518.3	30613.4	66513.2	88808.5	107941	96826.7	82035.8	72739.3	36983.8	36144.7	20059.6	28721	17562.2	44382.5
1.02_388.2312m/z	55005.4	55781.6	62060	59231	54675.9	56803.5	56100.4	52933.4	56827.6	60274.1	5.31776	6.41491	5.5971	185.586	0.00456276	19150.8	1.10088	71.9301	27.3528	401.743	473.701	423.866	4406.32	19685.6	12032.5	97212.1	126086	31526.6	435141	692343	772845	603204	406306	475405	1519.48	1288.34	198.832	338.328	367.696	305.25
1.03_445.2525m/z	36923.1	36802.4	42886.9	45465.3	35708.2	42589.7	36431.5	43026.6	36542.7	39650	314.601	8538.36	6702.46	5897.78	6548.27	19150.8	16.7762	15344.5	12508.9	211.185	299.665	11576.5	4814.67	9078.53	6118.81	104514	122061	28576.9	362960	656534	707321	554566	476783	410405	1359.67	18450.9	9535.51	13044.1	8047.14	285.275
1.05_165.0342n	8428.47	8104.69	8772.56	8507.61	9194.53	9013.83	7682.93	10023.8	10398.5	7310.27	2612.93	4711.14	1933.18	1475.73	2280.03	2875.11	4516.98	8323.18	8505.91	12090	6332.57	4640.92	29841.5	39472.6	49877.6	43370.9	41462.6	28100.6	74375.8	68321.3	65442.4	69367.5	93113.1	85715	2572.49	1902.09	2700.71	2448.42	4290.04	2347.04
1.05_189.0397m/z	97337.4	94965.9	101860	103119	103870	96489.2	100150	99965.7	95227.4	111018	53532.5	52735.2	33620.7	44962.9	35615	32989.7	32180	72601.5	64702.8	37053.4	16323.6	43617	140396	164157	159527	146957	162224	137409	114371	115621	103646	116916	140719	133920	39689.5	37136.1	42185.7	35216.6	34855.8	39603.4
1.05_214.1237m/z	43796.8	40525	43340.2	39615.2	38045.9	38490.3	41247.5	40377	39858.4	43208.7	5625.15	4146.98	3710.28	1796.43	1573.35	6288.85	6069.87	13378	10767.7	13392.7	9173.28	11419.1	24039.4	36400.4	39959.4	87275.3	92116.1	47877.5	196651	306970	318769	282492	264218	228042	11272.2	9994.36	4215.66	6317.01	2143.5	8894.33
1.05_214.6186m/z	13161.3	12058.6	13958.4	13824.6	13853.6	15008.2	15324	17355.8	15549.4	14996	520.592	4648.35	5592.26	4508.7	4133.49	4072.52	6711.51	8313.85	6987.47	118.416	283.499	12992.7	1857.39	1610.87	1942.75	29911.9	26817.4	10386.5	89797.5	146363	141944	125185	115614	98462.8	779.798	3570.36	4690.06	4614.05	332.718	416.979
1.05_215.0168m/z	148781	147719	156386	143497	144041	139850	147029	143701	143636	137107	31674.4	44646.5	57053.4	55615.5	53106.3	56316.1	85059	182666	161312	228714	133317	113560	261050	313230	421412	376593	297468	279762	343401	382566	310445	316435	457094	449970	33761.4	36428.9	37383.5	30850.4	32647.3	37970.3
1.05_234.9496m/z	34848	34718.2	44121	37504.7	37168	33891.7	33407.2	35907.3	35905	39657	105029	108361	120818	107274	104815	85922.7	43102.4	38635	38799.3	28086.6	48781.1	41353.9	30468.5	28532.2	34005.9	23666.3	20943.9	28639.5	19115.2	15022.3	4568.59	15734.7	16528.5	14390	86202.3	76114	91869.6	70232.6	79883.5	72611.6
1.05_243.0368m/z	39901.5	39474.3	37090.2	38403.8	38267.3	37891.8	41981.9	40368	41573.5	40850.5	13610.7	18205.8	15127.1	14473.2	13920.1	21145.5	27961.2	34702.4	33359.8	50064.4	32726.7	28680.9	64950.9	75089.9	87980	73593	80340.4	69076.8	77744.6	83749.6	82379	81223.9	93780.4	96144.9	15003.6	14983.3	17185.7	13768.9	14416	13700
1.05_249.1090m/z	44585.9	46358.4	47982.2	44280.7	43185.7	46486.7	43843.3	45070.3	43169.9	47843	18639.3	24230.3	19868.8	21444.1	19003.8	23592.8	37155.2	65206.4	53891	57962.5	42651.3	39483.8	76807.8	88991.2	96552.4	91134.8	97736.3	73163.6	120007	131820	132868	131817	152878	119778	23372.6	29174.1	22429.1	23886.9	21429.8	30546.8
1.05_251.6395m/z	36742.4	26805.8	28019.5	33663.3	31070.4	25457.5	32214	38567.7	31590.7	36549.4	363.383	5247.05	5824.29	161.769	4061.01	613.508	111.128	601.58	311.128	618.299	1008.84	1660.39	6170.78	12680.4	5160.35	75793.5	96827.5	41078.1	196748	330287	363623	295878	190753	204439	1489.74	799.056	4770.44	6271.82	87.888	733.958
1.05_502.2745m/z	7901.28	5717.62	9916.67	7808.29	8456.87	4587.96	7946.74	7377.84	5298.86	6257.58	2023.53	919.048	3142.15	2298.09	2629.18	1656.24	4291.87	4621.18	4479.33	3747.69	4561.79	7843.04	863.492	5034.41	3327.88	9998.77	29499	9050.32	143994	294443	318717	212613	93027.4	117492	1601.55	2274.99	893.865	1654.49	2366.85	5027.2
1.07_157.0132m/z	62622.6	61573.2	62647.1	59670.4	63359.6	61068.8	62517.7	63056.7	63505	65195.2	36796.6	37807.9	30273.4	34910.9	28155.4	30905.5	22817.5	42723.2	37030.2	27384.6	12697.9	31839	83119.6	93782.7	103823	80383.7	88421.9	88676.1	69042	58976.9	57886.1	65395.1	81126.3	81444.6	32314.3	29346	32142.8	25249	26544.6	25310.1
1.07_315.0726m/z	2789.17	2035.85	1578.62	2668.68	2561.52	2934.31	2495.61	2622.64	1623.92	3786.65	781.846	1364.46	949.265	551.168	967.994	771.91	2317.81	3283.94	4310.05	6820.06	3177.55	2420.39	8123.02	10212.5	14585.8	15692.9	13568.2	6982.15	27352.3	29589.2	30207.1	24510.5	39608.9	34922.1	546.021	527.7	294.538	219.675	599.275	1225.31
1.07_405.0104m/z	69890.1	76546.2	76126.7	73813.1	77930.8	79703.6	67691.1	64622.1	71001.3	65261.1	24219.8	25771.4	14253.2	18246.3	12925.5	10397.5	24187.6	44007.5	44535.5	26699.6	30171.9	20457.4	155995	151526	163368	138319	130347	115099	144835	151861	128735	129191	158181	139658	30231.8	23340.8	28435.1	23477.9	22924.5	26420.1
1.07_438.9823m/z	4556.93	4568.19	7505.67	6537.16	5812.48	5608.76	5762.63	6821.79	8092.37	10852.5	2167.01	1479.64	1583.9	3433.78	2142.54	1570.14	13363.2	50293.9	43413.8	87046.5	23412.6	21171.9	21806.7	21941.4	69935.2	21967.5	12265.9	14092.9	21995.2	14668.1	9459.95	22356.8	21133.8	12798	1281.13	1580.22	169.991	407.047	907.85	1511.64
1.07_485.0620m/z	31525.6	33881.9	31187.5	33513.5	32511.3	31984.3	30153.4	34359.4	34384.5	37290.1	9932.98	11707.4	7107.86	11878.2	9959.83	8820.44	13538.7	22256.8	21854.7	24503.3	19153	18494.9	78619.4	103040	132024	114018	112945	79626.4	150062	165852	169553	170813	189167	178522	10564.8	9224.5	10982.4	10375.3	8248.59	8483.93
1.07_606.0858m/z	40719.2	40330.1	46850.7	39273.7	33495.8	42111	38905.2	36236.1	44280.3	38104.1	614.469	3937.28	465.916	1919.9	1357.44	2679.25	6355.42	36927.7	19336.5	21785.6	9573.34	12940.9	84856.5	47931.9	80798.1	70651.1	78044.7	57864.7	129618	129597	96708.4	101755	134981	113721	9950.77	8702.5	6574.56	1950.38	2237.56	3087.31
1.08_112.0163n	122362	117842	127290	123128	116490	126737	115922	114347	107855	110016	9806.05	12753.8	12834.6	10485.4	11805.9	12733.8	13421.7	15602.9	15511.5	16678.4	13132.7	19722.8	532121	668767	915922	689424	660102	429806	1.39517e+06	1.39772e+06	1.2026e+06	1.29387e+06	1.55669e+06	1.41069e+06	13977.9	13767.4	15962.6	12460.8	15059.6	12694.5
1.08_129.0186m/z	73021.9	71369.9	80153.8	77469.8	75966.5	77161.3	72775	70992.4	71282.3	72372.6	14186.4	15977.4	12682.8	13422.7	11950.5	11228.8	11725.5	22823.5	21885.1	17591.5	8115.3	15184.4	285256	368657	483609	371870	350359	243606	737677	698202	619147	666771	787922	716112	12552	11971.1	11035.4	10937.1	11204.4	9380.45
1.08_176.0325n	104909	99241.3	107086	95747.7	100778	100679	92545	98421.3	91416	88951.7	3765.4	5639.71	5456.87	5637.22	5316.02	7103.02	9681.31	10510.7	8926.16	9306.12	11022.3	7079.85	419100	549478	766549	612311	554046	386729	1.12626e+06	1.08858e+06	967098	1.06203e+06	1.38666e+06	1.21792e+06	11106.3	11045.6	9318.62	9679.85	9879.78	8058.46
1.08_196.0130m/z	7219.28	4960.45	5010.36	6390.24	4536.05	4380.55	6170.66	5176.43	3696.96	4518.06	1452.72	3270.53	4376.93	3329.41	2491.2	2510.8	4981.33	5533.92	5395.91	4642.98	2711.34	5264.8	19181.8	22127	22473.6	24465.2	21429.5	15124	34167.2	39499.7	35331.1	28594.2	41677.6	48085.4	3413.94	2292.77	3838.58	2428.92	2862.79	1382.49
1.08_211.9653m/z	4828.36	4591.12	3193.27	4499.43	3031.75	2455.78	4344.88	3912.22	4257.99	3154.96	945.099	1320.44	2632.46	739.352	1414.53	1696.81	2442.52	1622.09	2217.98	1794.41	1878.04	1421.03	9955.05	11469.4	14055	9642.88	13557.2	9779.54	16662.2	15386	17019.3	19896.8	21103.3	15581.9	1287.96	2180.7	2778.78	1827.95	3440.46	2116.61
1.08_276.1209m/z	143570	144483	149584	137225	159257	146933	140436	150067	145673	154801	24274.8	25019.2	30275.4	31510.3	25172	40073.1	56710	207866	134364	111118	105392	133283	291894	359857	390247	354302	328949	276692	421782	578771	556815	539969	530507	446868	62087.2	58241.6	40648.9	54878	38673.9	55717.3
1.08_284.0288m/z	3351.07	1769.54	2454.91	3425.6	3660.02	4252.69	3220.93	2317.2	2955.32	2375.6	711.589	2279.53	434.745	257.153	576.487	644.462	897.487	2534.81	1273.64	2302.43	908.132	877.184	9301.59	18957.5	13663.1	13755.2	15389.9	7600.34	32578.7	38489.9	35355.7	27298.6	40308.1	41133.7	1334.6	10.9717	856.369	479.298	1254.23	824.129
1.08_323.0629m/z	24021.6	19389.7	27887.7	29175.3	28810.6	29513.2	22424.3	22768.6	23945.2	35387.2	14828.5	13374	6526.25	15616.3	13916.9	13367.3	19165.3	48549.4	31345.8	34347.1	23199.4	33491.3	40872.1	48656.4	49439.2	45288	49733.8	36385.6	84918.9	75059.7	66246.8	86779.4	87371.8	81006.6	11102.3	13613.4	12325.7	16630.1	11485.1	20889.5
1.08_377.0326m/z	9326.71	9737.5	9167.92	11652.5	10456.5	10389.2	7513.95	9255.68	8908.26	10872.8	1259.7	3449.22	2257	1206.73	1562.88	126.832	5963.21	7926.58	6687.7	6142.34	3299.35	4123.78	27916.9	30879.4	35231.4	35520.4	34557.2	21284.5	41748.7	41481.7	43751.3	30615.4	54632.1	61124.9	1503.58	1113.55	2562.87	2500.64	1378.57	2869.39
1.08_422.9874m/z	13167.5	17452	17684	17768.8	14439.1	17129.9	15217.1	17535.3	17157.1	18917.9	10293.6	11486.7	5320.73	8017.97	5645.26	9079.57	12455.1	22721.7	19941.9	22791.7	13429.5	12758.9	44273.1	48295.7	89579.4	61911.5	48755.8	44193.1	84116.3	75632.1	59592.4	73948.5	87545.6	79516.2	12936.6	8623.04	8259.4	12316.4	2535.47	10869.9
1.08_579.1446m/z	25162.4	30098.6	21056.1	27031.1	23679.7	21299.4	20088.3	20787	22609.4	25676.3	10788.8	6618.26	2879.98	4034.54	4154.42	4563.37	33488.5	58037.4	49429.2	51869.6	34040.9	35155.3	45888.7	64017.7	66321.2	41771.2	66808.5	40777.9	69288.4	73942.4	63486.6	74197.9	63358.8	60598.9	14972.9	16319.8	4442.5	11930.1	1959.45	15365.3
1.08_583.0274m/z	6396.65	5328.49	5603.58	6858.93	6502.81	5551.5	4443.85	4173.56	3806.28	4577.07	527.794	572.993	650.379	2354.13	448.352	344.391	3539.45	4203.6	4798.56	6555.89	4713.55	2360.98	24097.3	22807.4	29809.3	31641.3	26204.7	12821.5	70648.3	73882.2	51138.2	65395.4	88659.6	69088.8	787.6	867.01	1163.37	684.331	597.536	443.705
1.09_140.0112n	79668.1	73801.6	78203.6	74365.9	77938	80739.2	73611.3	78246.7	74912.9	78609.6	4174.72	7519.34	3157.2	3390.22	3134.76	3444.51	3437.35	9722.7	6383.79	5116.32	4857.46	4283.97	315977	420651	588200	457549	424385	287367	850672	816667	729012	824170	982876	888118	5734.02	4992.02	5736.79	6795.93	5265.44	4724.59
1.09_213.0185m/z	50730.6	48560.4	52293.9	51701.2	51544	50249.6	48839	50543.1	47952.2	51369.1	35404.6	35791.3	25207.4	27853.6	27631.9	31306.8	37757.5	55763.9	48612.1	45038.5	39172.3	42183.6	80564.3	93840.5	102046	76923.8	86837.8	79205.9	84236.6	75211.9	71357.9	77265.8	82191.8	91538.4	44947	36135	37958.4	41065.8	33047.9	42787.9
1.09_244.6362m/z	9958.79	12421.4	9280.92	9139.68	10009.7	8594.79	12998.3	11086.8	8425.8	16268.1	4552.74	4065.51	4778.03	245.145	4358.51	353.483	876.5	1154.54	229.423	2070.38	209.313	3583.71	730.032	4729.01	2806.55	25381.3	35436.4	18094.4	71328.8	119961	134679	125563	67682.1	72140.9	1374.34	179.774	3174.22	4501.94	437.065	751.456
1.09_271.9858m/z	10402.4	9752.58	11230.7	11129	11132.7	9763.15	10242.8	7675.53	9916.79	9831.06	504.812	542.699	271.66	128.088	3047.75	745.235	1989.71	979.022	725.882	780.834	681.333	807.2	32092.3	40917.9	66082.9	43736.6	41101.4	33237.7	73890.7	67733.1	59985.5	79819.1	81937.4	74981	627.681	183.462	936.743	179.78	537.687	343.918
1.09_324.0367n	363216	350038	373571	358766	354974	360693	350594	354348	355663	369378	369148	370531	187592	239937	273865	309695	370276	594158	492179	457788	356871	458638	578392	714626	766962	533408	643409	513894	657917	575533	492222	619022	653084	673673	435536	405973	342274	403660	302840	433201
1.09_361.1841m/z	70371.8	69126.1	73162.4	68958.8	65740.5	63015.8	63940.4	68929.3	68343.4	68257.7	20689	5883.7	11115.6	9143.81	10805.9	31754	11867.1	11674.1	10568.4	23980	20905.2	14782.2	39797.3	64324.5	32410.9	148845	188534	126269	321794	619463	635978	456525	442242	383259	36736.5	29829.9	13070.4	20013.6	13017.3	29896.7
1.09_389.1788m/z	60293.7	56570.9	61663	63340.3	58342.4	58481	58456.1	60444.6	58191.7	64274	37263.4	32976.8	13918.6	9124.49	9681.18	38442.8	56743.7	42412.7	49312.4	70432.2	52665.2	38771.6	29089.1	53056	16564.2	111355	150599	89363.5	220648	417601	407616	321905	268427	239697	19179.6	18310.9	7000.88	5551.39	1223.23	11725.9
1.09_649.0807m/z	14023	11033.5	9565.51	16220.1	12341.4	12159.4	10145.3	13952.2	14935.1	12552	12567.7	11605.6	1325.92	3242.4	7045.27	9776.05	16173	41669.4	31775.6	29265.9	14297	23877.7	26938.7	38298.9	31476.2	18301.7	25218.2	15581.1	33204.6	26610.3	18390.3	26408.8	30669.2	36563.3	23072.2	20474.5	11928.2	23416	11125.3	23906.4
1.11_205.1189m/z	13050.9	12690.6	13661.5	12582.6	12505	9575	9938.16	12014	13733.7	12148.9	5583.87	10698.3	7342.33	12712.4	9030.58	7501.26	19204	24547.6	21628.9	23549.5	18093.8	33576.5	20850.1	23690.8	21207.7	23426.6	23444.4	22353.2	31401.5	33011.2	33174.5	32227.8	33182.7	29719.8	3623.94	4608.66	4481.65	5360.83	3450.56	4115.69
1.11_363.0011m/z	12262.4	17174.6	16620.6	16538.3	18821.1	19460.1	16137.3	15088.4	18673.8	16720.2	8668.84	9171.53	5935.88	7257.65	7427.63	6358.29	18296.8	27767.2	23003.3	19903.1	15429.3	18863.3	40500.3	47845.4	51235.1	35391.5	34122.1	30170.9	43124	38396.6	23076.1	32065.4	43323.8	44168	8271.4	4928.76	4475.27	6798.67	6145.36	5927.92
1.11_429.0216m/z	419884	403630	474714	422891	416273	399273	407493	423389	428185	497098	31044.5	14373.3	20837.4	19230.5	22909.8	15797.7	12983.8	21984.6	20166.8	13374.5	9081.97	13410.8	933188	861000	1.42943e+06	1.07557e+06	1.11314e+06	912607	1.46999e+06	1.62369e+06	1.48068e+06	1.51164e+06	1.94126e+06	1.72599e+06	49730.6	42102.2	44246.1	37080.7	35342.3	33129.1
1.11_474.0953m/z	8459.9	7960.16	7135.16	6707.43	6382.7	7589.72	7440	5473.56	6515.34	9384.31	2075.37	3395.3	485.578	1941.79	1292.92	1853.61	4899.76	25316.4	19689.1	19257.5	12146.5	25378.2	24058.7	24371.8	10104.6	20822.3	17047.3	10005.7	23163.4	23546.6	21084.8	27601.3	31040	23382.2	919.574	1946.47	2008.43	4389.41	804.859	4728.31
1.11_632.1285m/z	16242.8	22075.3	21014.8	20837	19018.9	19938.6	18439.4	18289.7	19144.1	21709.9	440.218	2410.14	5290.07	476.539	699.865	1368.06	4666.82	13832.3	7231.85	9811.4	4242.58	9047.85	48210.7	63120.5	95065.2	56024.8	67207.9	42500.7	122223	97127.3	83582.6	107950	116128	93810.3	1482.1	2388.88	487.802	2981.06	950.15	2407.99
1.12_174.0768m/z	70370.1	68372.5	72401.8	68501.1	70682.5	72287.4	62902.9	69743.6	68472.1	73914.8	36596.7	41106.3	23081.7	25631.2	29687	31167	57861.6	82327.2	70365.5	66848.9	63661.6	72667	127713	137789	188895	142213	156706	119737	167762	171796	157776	154032	193216	171188	30472.6	34065.2	32088.8	27420.4	29553.8	32381.6
1.12_187.0725m/z	61794.5	59510.7	62341	62786.6	61137.4	60848.7	60964.4	60462.3	61190.6	61722.8	68724.2	73889.7	57609.7	55624.5	67474.6	67097.7	122995	109091	130851	124499	110889	110882	60091.6	70185.7	80371.5	78830	87570	60250.1	87212.3	109925	92201.6	97253.9	98704	94746	84733	100305	66053	84087.6	76224.9	112189
1.12_356.1553m/z	26973.5	29098.9	30061.6	25385.9	31081.5	27654	24186.5	26658.7	28683.2	31196.1	2294.5	2490.25	2215.6	1315.7	1512.96	1124.71	5423.73	23816.6	26939.6	13874.9	6557.9	18945.9	50850.1	57257.4	63409.1	51452.4	73175.5	52163.6	56508.4	59349.1	50391.7	56777.9	69808.3	53851.5	2684.84	3818.85	3563.51	3965.91	2959.05	3919.15
1.12_442.1230m/z	20752.8	24120.8	20063.2	18674.7	19705.7	20306.7	16748.4	20189.7	19390.7	18707	13080.4	14533.5	1736.04	7197.8	5056.08	4763.55	28258.2	57822.1	48557.4	44125.9	30710	50092.7	40954.4	47896.3	48266.5	24508.3	38889	34588.8	38137.3	37005.3	31504.5	34655	34289.9	33171.9	14649.7	16212.2	9208.8	16605.1	11194.6	18693.9
1.14_258.1453m/z	69159.9	77542.3	75658.4	70433.2	77944.3	72782.4	73197.9	71999.9	74525.3	82944.3	24395.3	18433.4	21408.1	22874.1	19140.4	23064.5	105306	141564	168799	231800	119595	139397	67420.8	84993.6	60453.6	116702	169959	106802	205949	350082	312479	251112	184505	226498	30493.8	25966.5	11193.2	18846.3	15419.8	32094.8
1.14_483.0617m/z	19582	21285.9	20182	21871.2	19047.4	20520.1	20009.5	21372.4	21385.1	21667.4	6951.44	5819.67	691.852	3864.83	4308.79	5868.87	16140.4	18101	16136.2	5802.92	15273.8	5395.67	22708.9	25663.2	29185.4	26827.7	32444.7	20368.3	64286.8	74691.6	65793.7	64520.9	80015.8	70934	4979.7	10071.8	4158.7	9046.84	4731.63	4884.2
1.15_444.0324m/z	146925	144681	151766	149142	158223	152092	145351	150705	153937	157216	12280.5	14407.5	10388	7752.12	10020.7	9970.72	17733	53433.9	37403.5	34282.1	22866.4	27737.3	317692	303934	460070	338872	395884	277870	509585	582606	492743	504798	594662	550251	28098.1	18133.9	27060	21141.7	15432.1	17661.9
1.17_237.6419m/z	46707.9	41616.7	47661.7	45205.4	45330.5	43756.4	43500.5	46588.6	47634.3	53431.1	2273.52	797.574	440.122	1047.67	169.687	1579.23	671.058	97.0788	132.867	1137.08	309.915	4493.8	8216.23	20098.8	12872.8	89596.1	119384	47538.7	268132	404362	408956	334368	218828	282813	2453.8	1930.37	340.101	372.058	343.376	1009.3
1.17_248.1244m/z	60288.7	58619.9	66651.4	61812.1	65318.6	63544.2	60243.7	59370	59556.9	69107.1	8792.13	6762.57	5476.76	9342.15	3866.64	10611.5	14148.5	29786.6	20488	28286.5	17718.5	24289	46357.4	60021.1	52562.8	99168.4	131835	81343.9	247499	416774	519939	355026	288651	316316	48920.6	36804.3	18479.9	23351.1	16764.7	30276.5
1.17_386.2148m/z	7860.09	7254.27	7145.04	8124.72	6923.48	6577.28	6446.58	6702.08	8502.67	6844.16	3367.51	1278.3	530.379	2732.4	2370.45	1786.66	868.388	294.97	437.329	1366.05	1561.47	387.632	2768.77	1971.76	2012.46	13907.4	23800.7	13030	43075.3	75973	75173.5	53052.5	33002.1	43094.2	927.768	4070.35	461.549	44.2361	42.4492	445.334
1.18_201.0644n	149083	148167	156545	154759	154797	149740	148256	151451	150684	155401	81861.6	116007	128065	146225	131842	130360	199004	211535	221461	279715	178910	169903	227848	262817	342931	218053	202071	220715	266241	408927	356042	366305	392863	321182	130732	157050	126909	120507	121254	157408
1.18_266.1524m/z	22530.9	28290.2	26401.7	24129	22068.5	22510.5	24921.2	28432.8	22478	25672.6	1077.7	600.195	1287.34	337.355	736.308	1117.68	5700.02	4227.17	3258.07	3315.88	5907.21	10314.4	10957.5	13657.2	8809.28	57507.9	69649.2	27341.5	136744	208884	207733	167020	115797	135016	2864.63	2432.74	1473.56	976.842	1499.1	1709.99
1.18_308.6610m/z	18394.5	15983.9	15798.5	17170.7	20742.1	16148	17668.4	16202.5	17202.5	16179.6	7927.69	6791.05	8355.95	7792.24	7763.64	9051.37	10665.2	11918	10565.6	12572.9	11817.8	133.174	6800.73	11808	4042.73	33128.1	38892.8	19215.8	69889.4	140452	120180	87156	72477	71184.3	254.612	8132.74	6123.35	10193.3	8285.01	245.415
1.19_280.1507m/z	45317.4	40598.6	48179.9	45694.2	39420.8	46158.4	45345.5	44645.6	46426.3	43129	2977.4	1344.3	1620.15	466.684	436.95	1977.75	3778.74	3103.34	3198.04	4828.99	1908.24	5355.64	19490.9	35068.7	21392.8	92554.5	119173	56478.2	247650	421687	409428	346805	203363	259568	2735.06	1114.08	651.568	581.503	712.461	1211.59
1.21_130.0867m/z	366562	340390	393519	348984	361035	367178	368292	369089	362186	409394	198153	208322	118262	158627	161362	169972	343825	487275	418260	393313	353685	394186	654149	850706	1.07974e+06	732779	876776	638526	1.00342e+06	944371	792883	937010	1.13615e+06	1.06065e+06	152485	163066	151154	144294	146113	168271
1.21_208.0643m/z	18425.3	15438.3	17967	16430.4	17196.7	18109.7	14532.9	18772	14313.9	17879.4	7334.67	5538.57	5045.14	5559.14	4850.73	4525.21	12585.9	50345.7	27346.2	17481	10331.2	15045.7	62114	48823.9	39620.9	40930	33898.2	36637.6	46399.8	52287.7	48748.8	59203.3	35856.4	66911.1	10035.1	8221.47	7241.21	6334.03	9263.64	7864.7
1.21_210.0764m/z	12210.9	11359.5	10626.3	11026.4	13632.2	13363.6	11876.7	12691.2	13560.2	13039.4	772.239	374.99	656.3	661.901	640.941	858.999	3100.77	14231.5	12074.5	10404	2573.8	15428.8	43383.3	58414.9	68450	47318.1	67856.9	52907.9	27957.6	24159.8	20052.6	29869.8	30498.8	30273.7	1985.44	1102.58	916.043	1641.14	1375.94	1327.46
1.21_84.0807m/z	47426.7	44830.5	52477.3	44395.4	49854.5	49404.2	46505.1	42472.9	42840.1	48262	25096	24333.1	13440.9	18648.2	19420.1	19728.9	44066.3	65057.9	50605.3	45366.2	43986.3	52100.6	92760.6	116746	144548	95233.1	115304	81682.3	128461	126439	99801.1	120755	142997	130062	18822.5	21102	17470.2	19256.1	18864.9	21268.3
1.23_115.0869m/z	25413.2	26216.4	28673.7	26463.1	23663.7	24462.4	27269.1	25501	24833.2	27735.3	2561.8	1980.67	2439.36	2907.47	1705.87	4490.39	3599.99	3502.54	5769.5	4472.92	2618.38	5324.33	13566.3	25793.4	19282.3	47238.9	72621.2	34300.5	114995	150563	185875	155066	129832	118163	18401.6	19818.5	9289.11	13054.3	5922.97	16521.9
1.23_160.0852n	235106	223885	251547	241699	235055	239084	232710	245181	239219	263601	39282.6	17758.6	36030.9	20147.5	20309.8	59910.1	20479.5	38000.8	26878.8	34079.3	21520.1	30209.1	144063	264650	190676	434700	749524	366393	1.01169e+06	1.27635e+06	1.81881e+06	1.37918e+06	1.25647e+06	1.04109e+06	270987	223220	110919	142550	87405	206101
1.23_161.1055n	34988.3	30597.9	40937.3	32586	33997.5	35082.4	33312.7	32361.6	31934.7	36386.9	15410	13114.1	9147.82	7830.7	9265.57	11216.5	28132.2	41611.6	35334.8	32126.1	25023	31846.1	63582.5	73941.1	106110	72989.1	83508.6	61908	108724	122271	112076	106822	129648	108152	12761.4	14104.2	12271	10030.5	9627.71	14674.4
1.23_232.1299m/z	360755	345876	391364	355554	361330	363978	363867	363999	360955	410636	48512	33722	59842.9	38953.6	42421.7	88753.9	56887.1	75181.1	62555.6	76052.6	54391.9	103367	189087	358226	249036	627654	1.14961e+06	533873	1.45515e+06	1.76395e+06	2.74524e+06	2.084e+06	1.95515e+06	1.53678e+06	449928	379638	172621	246919	148530	343938
1.23_266.6469m/z	5675.14	5805.75	6676.71	6968.43	8443.57	5343.55	5596.67	7177.91	5703.81	8818.83	3333.5	2658.13	3078.9	2805.3	343.664	2849.02	128.748	1251.37	4581.81	525.669	3501.46	962.981	1282.45	3673.85	638.028	16212	16739.7	8380.43	46185.8	80269	83705.8	80036.2	33887.8	37954.9	3895.11	2920.82	1957.72	161.851	1521.1	2844.6
1.23_270.0855m/z	14368.1	12981.7	11042.1	11753.8	10874.1	13208.1	12681	10613.1	12738.8	11736	3549.76	4448.7	2044.31	2851.57	2753.98	5030.79	10476.9	14466.1	13914.8	12419.5	9589.75	13936.6	15571	22416.3	29467.3	25609.8	33852.2	19097.9	39047.8	52697.1	55075.7	43060	51073.4	46508.4	6200.98	5846.16	4786.06	5829.55	4657.2	6846.1
1.23_287.1576m/z	49439	49991.3	45980.6	48377.8	50649.1	52697.7	48338.1	49998.7	47483.7	46931.2	3113.22	2231.58	1833.8	3188.61	1907.04	2955.44	4389.33	6580.21	7174.54	9369.9	5073.07	8292.91	16268	36850	25498.5	79235.7	103134	57529.7	230634	395352	358773	269005	184890	244537	8106.48	4119.81	4294.8	3502.76	3690.56	6986.71
1.23_424.1034m/z	21134	21132	20948	24315.4	16321.1	21134.7	23388.5	16782.1	18907.1	24500.8	1994.42	3109.01	916.904	2565.09	1050.96	1270.87	16539.1	42585.1	31306.3	30568.1	18322	25936	102517	110516	237089	98300.4	111012	82804.1	180106	133490	108923	129593	197171	138267	2872.19	3000.54	1287.08	2169.96	1832.53	2145.27
1.23_463.2487m/z	3392.81	2509.7	3267.41	1355.43	3181.99	3463.53	2774.63	2108.06	2745.18	2824.19	3073.17	2134.94	2594.4	6985.77	1636.6	4008.99	17015.8	24055.2	15151.5	7553.99	10878.5	16536.3	54930.2	1091.47	39252.6	3355.84	16371.5	3478.38	32137.4	80985.8	170457	61556.3	38061.2	35037.9	1589.09	1593.15	3805.38	4492.41	3961.1	1020.18
1.23_474.2322m/z	21121.8	23019.4	18610	23373.1	22954.1	20335.4	19736.4	22114.5	22032.1	21783.6	2716.9	821.156	874.767	1046.14	321.518	7667.88	311.331	603.642	583.097	1022.3	402.124	15211	9260.44	13834.7	3073.45	30323.1	68589	53025.5	159379	308681	317674	210793	154571	144701	8874.04	1862.3	705.771	1505.07	65.4168	685.366
1.24_130.6014m/z	3523.5	3901.71	4395.96	3960.71	4991.81	4700.68	3372.98	4612.93	3287.09	3416.74	2804.12	6074.89	4014.58	7059.5	4236.74	4755.99	14817.5	17522.6	16593.5	20418	16845.5	29595.9	2212.13	1901.6	455.866	599.665	730.932	638.152	372.455	1020.26	2165.32	2661.48	935.051	399.847	1512.23	881.542	1872.1	2434.02	4638.49	3447.5
1.24_200.1042m/z	106635	96694.5	101653	98159.7	102129	101261	97309.8	99049.2	99364.1	101372	27024.6	14923.5	15785.7	11148.4	14561	31996.5	26092.2	46496.3	34908.8	42431.4	32535.9	40822.9	89197.4	132616	116665	183945	326015	197369	381922	592233	779137	533805	515566	433457	84736.3	57851.4	36865	45489.7	31990.6	54559.4
1.24_229.0595m/z	8672.79	8690.49	8922.43	9059.21	8830.69	8744.75	8665.05	9996.87	9162.83	9875.1	8557.99	4963.71	2987.53	4743.37	4117.26	7555.6	4903.29	6020.86	5322.1	4755.12	6146.04	5538.69	6644.81	7660.27	6857	9665.56	13204.8	13600.3	17434.8	19434.2	20160.5	17021.4	19319.7	19940	3976.64	4830.34	3299.08	3515.32	3060.16	4218.6
1.24_260.1978m/z	13609.4	13604	15790.6	17322	16651.7	15411.6	12231	14327.1	16678.6	15638.7	6234.12	17729.1	13824.7	21206.4	13907.7	7923.5	45299.9	59852.4	51793.1	60729.8	46728.1	80949.1	12970	6466.37	3742.46	10812.7	3990.59	13859.8	7168.08	16984.5	12276.8	11366.3	3367.22	10315.5	5119.05	8788.3	2792.57	9038.47	8704.05	9896.31
1.24_271.1189n	1.57595e+06	1.51726e+06	1.63881e+06	1.56441e+06	1.56348e+06	1.53206e+06	1.58686e+06	1.57684e+06	1.57536e+06	1.64503e+06	237149	153545	219338	143669	164884	380365	213205	370535	257175	302064	243059	284284	1.68856e+06	2.39405e+06	1.66448e+06	3.24981e+06	4.76429e+06	3.08102e+06	5.71652e+06	8.90406e+06	1.20086e+07	8.48806e+06	8.90101e+06	6.7172e+06	1.75364e+06	1.07935e+06	636311	736705	489753	980072
1.24_277.0316m/z	35630.7	36934.2	38951.3	31842.7	41095.9	39922	35464.5	36997.4	38292	40357.6	15330.9	19460.6	10620.7	15761.9	9880.3	13639.1	17300.6	33598.3	34756.1	23757.8	14287.9	30233.1	68538.8	75771.7	85086.3	74187.1	81329.8	60771.6	69382.4	59683.8	64016.9	54090.3	74137.1	73242.9	11802.1	13595.4	10205.8	14090.4	14156.8	13606
1.24_311.1346m/z	12559.2	11688.5	12557.8	11782.3	10438.3	11161.2	9080.92	12675.9	10375.7	12797.5	376.772	215.35	766.369	0.112265	240.118	2332.13	1084.35	1257.39	466.826	2191.37	1503.17	2568.14	7752.05	13292.3	11758	24870.8	32985.2	22803.5	42645	67932.9	90618.2	52646.3	69585.2	50555.7	9801.83	2968.97	2412.15	3771.4	1888.83	5410.01
1.24_346.1728m/z	503274	494191	529942	509874	504687	501541	501276	502544	488936	528822	179611	78760.9	62461	36918.1	48195.1	187604	67543.4	69553.1	43215.3	82932.2	84097.6	50215.3	209751	383937	185996	916085	1.54439e+06	967953	2.23196e+06	3.83208e+06	4.90351e+06	3.27395e+06	3.46259e+06	2.60378e+06	489028	257334	153101	147985	107118	224423
1.26_250.9849m/z	35253.6	35798	42177.6	40460.5	36737.2	33973.2	37177.6	37153.8	43432.1	45913.6	17724.6	17334.1	12036.4	14742.4	18079.6	17661.9	16672.9	21917.6	19436.6	12313.8	24208.5	18998.4	31373.4	32365.2	45166.6	27466.7	31621.8	31333.2	17903.2	12909.5	10311.8	14455.8	16936.6	19078.3	24768.7	32477.5	22040.3	23937	25401.7	31578.5
1.26_403.1943m/z	334253	317664	335382	325298	327032	326702	323262	323472	319476	329787	178652	96180.4	53107.5	42657.3	56179.1	210871	82041.1	62706.8	44716.3	81024.2	96697.1	40719.5	99946.9	199171	85529.7	558813	906658	604701	1.69855e+06	3.09204e+06	2.97929e+06	2.13076e+06	2.08111e+06	1.88835e+06	93638	63115.2	27550.5	29822	19396.5	50414.1
1.26_516.2903m/z	7874.55	9141.11	8591.4	6747.87	7556.64	9145.9	5994.81	7348.29	8021.1	9959.33	59982.3	18577.8	4835.51	2298.09	2611.68	1656.24	33591.8	16667	8984.39	4328.4	6088.64	9411.63	59029.7	4178.53	1364.42	12791.6	26472.8	8114.21	165838	319331	314964	205581	56327.2	121378	31377.7	2381.96	992.042	1654.49	2913.26	5027.2
1.27_247.1458m/z	16495.6	17089.3	20501.5	19710.8	20177.2	19949.7	18475.9	18500.6	17629	20007.9	9471.25	10780.6	5767.52	13520.7	8796.42	8006.84	34537.2	53509.5	45422	47353.7	29599.5	73016.7	33978.5	24174.9	19874.9	21618.8	28649.3	22134.5	42033	55784.6	54332.9	44278.2	41799.6	41202.2	11420.1	10954.1	6369.82	11721	7816	13121.9
1.29_112.0508m/z	57892	55236	56741.5	58856.6	54252.6	58136	54880.1	55998.2	54688.8	58044.3	18510.9	21198.4	27952.4	30002.9	22885.6	16472.1	32861	47900.9	44218.8	50572.6	39072	52016.3	104000	199084	381345	264316	278950	157074	151845	120196	89615.5	114872	131003	111363	22701.5	28421.4	22938.5	29596.2	35204.9	29833.7
1.30_219.1346m/z	40066.4	37754.1	39185.6	38124	39999.6	37755.9	38447.8	37699	40006.5	39004.5	22465.1	29829.7	18517	30239.5	23258.7	20975.3	54356.5	67151.6	62909.2	77479.3	56597.1	92474.4	57014.8	55531.2	50074.7	61527.7	72366.4	56593.3	77952.9	98861.5	94731.7	90789.9	90184.1	85861.8	15500.5	18245.7	15628	17030.8	13912.7	18916.9
1.32_173.0925m/z	67560	64306.2	76306.8	73417.6	74242.9	76604.6	64611.8	68871.9	63063.1	82468.9	24599.9	18415.2	14210.2	16928.9	15390.8	20313.7	32715.6	57839.3	42134.7	48334.3	31407.3	55021.7	85988	110397	91270	132335	182310	119148	288074	386449	420277	324894	340105	348048	34016.4	32881.6	22675.4	21938.5	19602.4	33217.5
1.32_192.5477m/z	2334.17	4621.3	3152.47	2754.03	4154.3	2854.26	4222.96	5044.36	4567.58	5918.93	1065.82	1653.44	5028.81	3978.8	813.737	2891.66	7822.5	47593.7	28444.6	10597.6	21031.8	26855	1121.1	131.9	1421.9	1462.37	4.25204	707.919	352.496	187.681	872.963	1638.12	717.81	398.316	6730.56	3717.72	4313.92	5964.5	3522.03	4751.13
1.32_315.6688m/z	25895.9	21873.7	31637.9	30089.4	29865.6	27819.6	24342.1	29021.4	29554.4	23614.9	4175.25	4149.33	6442.54	4064.97	3027.65	6849.8	104.383	7450.83	6246.92	263.435	6588.42	0.0609579	4529.57	15291.9	3832.02	36756.4	55472	25645.4	151046	271068	261365	188117	165667	164253	428.85	4730.87	3144.8	2559.17	181.182	4472.57
1.32_347.4789m/z	168052	192123	153671	222276	271655	275028	197542	212458	251956	335187	262623	214722	149398	243003	256109	255850	191078	286839	307869	238559	210050	237848	449820	648587	718984	408162	543108	391357	613661	711663	546136	529369	522484	644455	239639	217820	230669	241678	225745	207247
1.33_104.0531m/z	66847.9	60630.7	67419	65562.4	63469.3	67360.1	66540.1	65182.2	65243.8	65131.9	17850.1	27067.9	27013.6	29868.4	22743.4	28186.9	38842.9	93681.8	77033.5	99364.8	77628.1	103991	118307	136119	132767	141466	121511	98349.2	160312	181227	175841	183053	207574	178731	23224	24888	24003.5	24848.1	19148.6	26090.9
1.33_132.0251n	1.16617e+06	1.10667e+06	1.21358e+06	1.14429e+06	1.1809e+06	1.16228e+06	1.1777e+06	1.16979e+06	1.16268e+06	1.24338e+06	305208	490465	435534	519470	405371	476268	640060	1.66789e+06	1.38638e+06	1.77249e+06	1.4623e+06	1.89591e+06	2.18329e+06	2.41438e+06	2.40348e+06	2.54496e+06	2.19886e+06	1.84649e+06	2.91437e+06	3.27851e+06	3.19922e+06	3.43482e+06	4.05333e+06	3.32082e+06	391161	410079	391564	414204	349764	432155
1.33_191.1032m/z	14328.7	16559.6	17350.1	16041.6	16127.2	16957.5	14587.9	15297.7	14369	12889.3	1928.86	1412.63	2425.56	717.201	1500.29	2147.19	5417.57	6689.5	6952.1	9082.95	6033.3	6685.94	13139.8	17529.1	14024.8	27423	42832.6	24991.1	68973.2	102344	116917	79450.6	80660.7	89505.2	5035.58	5293.59	1118.41	3046.8	1940.55	4444.25
1.33_262.1405m/z	187209	179897	204352	190977	190950	195977	195577	191300	187528	198373	25725.6	13146.4	25984.9	12223.3	13978.4	50749.2	20168	36016.1	21910.5	38728	26659.6	33840.3	100086	173980	87808.6	320553	529106	293254	883995	1.38977e+06	1.58502e+06	1.13291e+06	1.1071e+06	1.21617e+06	94342.7	83350	34766.7	45882.2	30677	73594.1
1.34_186.9571m/z	217996	212534	254395	219585	215638	217026	224702	214076	223279	253396	430731	413428	438877	453199	424534	375391	224454	245309	245114	197448	253543	286862	201432	216647	320271	210300	202431	218641	227641	177624	180805	210382	245762	193014	344001	349994	371649	317286	331262	318382
1.34_736.1061m/z	11250.7	17166.6	21313.5	18828.2	19315.2	19442.6	12845.3	15001.9	18194	14079.3	13801.9	12079.3	9074.46	10655.6	11584.7	13553.5	224.484	384.474	801.244	406.155	19350.2	26812.4	80377.7	104047	170273	114001	126026	68113.2	337440	353379	303963	303238	391500	297043	19425	16161.2	16947.7	198.412	14958.4	15585.9
1.34_87.0266m/z	5960.03	5218.55	6026.54	6237.85	6151.94	6650.32	5394.01	5042.53	4621.37	6084.93	1216.99	1870.85	1324.72	1582.71	1397.4	2068.29	3244.74	9640.87	7768.62	9093.94	6223.72	8514.81	11756.2	13420.7	13290.7	13114.4	11647.5	11722.8	19928.3	20633.6	18137.6	20319.7	23536.7	18862.6	1893.64	1695.88	995.983	1640.19	324.704	1056.04
1.37_122.0274m/z	36230.9	32693	38291.8	36116.1	37450.3	34888.6	34252.2	35087.9	34119.4	38901	16245.5	21009.3	1667.78	2296.4	723.593	1394.42	2140.13	90609.6	53877.7	18116.2	823.952	45969.9	20945.6	15837.2	20332.5	19118.8	25217.3	16923.9	83098.4	112953	108806	95978.5	76864.7	78478.7	2282.91	842.991	1501.34	1196.62	914.785	1053.66
1.37_233.0369n	1.63391e+06	1.56915e+06	1.75152e+06	1.6299e+06	1.61883e+06	1.63008e+06	1.62962e+06	1.62494e+06	1.61374e+06	1.76081e+06	795569	971227	82817.2	188388	76746.4	93889	185342	4.29454e+06	2.69317e+06	902140	156770	2.31704e+06	883592	690123	964322	842974	978879	773501	3.50246e+06	4.65053e+06	4.83329e+06	4.34513e+06	3.11366e+06	3.43032e+06	95920.7	83618.8	91783.7	80763.3	79698.2	97508.2
1.37_338.1027m/z	22696.4	23491.4	21428.3	23448.4	21108.5	18878.9	22020.2	18277.9	19736.5	22322.5	292.524	617.811	0.975981	1131.8	343.697	667.114	6968.72	7566.95	6203.31	10539.4	6394.88	5975.59	92701.7	122696	211877	155749	204105	93074.4	267900	275660	260285	264986	306970	275324	1502.17	1218.88	1124.34	1761.93	777.729	1376.2
1.39_100.0218m/z	12381.5	13592.9	12303.6	13633.3	13610	14778.2	9851.61	11001.9	11264.6	8408.02	1697.55	1308.32	1043.47	450.671	362.981	1630.1	281.959	2223.08	3813.18	944.227	148.541	2625.18	21479.4	24883.5	30196.9	30069.7	31235.3	18477.9	45172.2	58657.9	48011.6	46060.3	51222.9	48030.4	735.746	830.169	604.059	738.127	487.634	611.021
1.39_319.1586m/z	366281	354975	369847	357363	350059	371276	354036	353750	349783	346519	123050	110378	98757.4	82229.4	84514.4	150993	162643	250496	213212	228168	181676	243092	426830	500711	628931	645930	915705	644792	1.28485e+06	2.09223e+06	2.41365e+06	1.62476e+06	1.91393e+06	1.64462e+06	280440	193319	130186	160616	111957	185579
1.39_374.1568m/z	196814	186868	202579	199421	195335	197128	194257	194697	188150	195983	97662.6	91344	64234.9	71275.1	71117.1	78256.3	142470	240931	211571	208222	146302	218852	428901	429739	577976	416390	502092	366503	654473	620237	569080	558232	681522	575751	87574.7	85135.2	80537.2	89531.1	69792.7	85463.9
1.41_362.0118m/z	19479.9	24891.4	30198.3	26034.9	28060.4	24981.5	16539	23998.3	17223.7	30498.7	9352.97	7185.63	5380.6	5471.62	5817.79	6898.1	84.0097	443.635	252.773	117.61	93.9262	163.027	38637.9	46440.8	90414.3	61056.5	59857.8	34867.7	107132	74792.4	92511.8	101011	123937	93616.4	20.8217	232.909	6637.94	354.351	134.172	5032.83
1.42_116.0170m/z	2821.71	3729.52	2741.72	3509.12	3934.39	5027.72	2903.68	2741.21	3734.84	1981.5	314.156	543.458	607.317	533.603	737.226	138.897	285.788	363.142	577.828	266.253	1018.01	1023.94	6423.82	8437.08	10209.9	11729	14296.9	9064.2	19698.3	22490.8	22778.5	15822.6	18626.6	23631.4	118.146	1937.23	328.387	278.625	941.067	166.506
1.42_170.0283m/z	24480.6	23003.5	25658	23830	25446.3	25125.1	21291.2	25701.3	22726.3	25095	10794.5	12813.6	12394.7	10171.4	11828.9	12599.7	10110.7	22201.8	21103	12169.3	17029.7	15794.9	34928.5	41605.4	44870.3	40098.9	42592.5	31011	53533.6	57593.3	52140.3	51558.9	55288.8	54374.5	21199.4	16833.3	17636.8	15344.1	14528.4	11959.9
1.44_161.0154n	593472	568230	626012	603500	582439	600128	576579	559434	556088	591916	20314.2	23330	13485.5	13672.3	15393.7	16176.4	22429.4	70758	63518.7	34416.7	19269.6	68891.5	1.30933e+06	1.63069e+06	2.33183e+06	1.89713e+06	2.01855e+06	1.27806e+06	4.37518e+06	4.3296e+06	4.07307e+06	4.07982e+06	4.42789e+06	3.93988e+06	33385.2	33253.8	28359.3	29789.7	26344.1	30140.2
1.44_233.0611m/z	292353	276168	314260	288267	285005	295759	289175	284804	273937	300366	97721.6	95472.6	30524.8	44814.8	45884.3	52815.6	97679.4	251566	181689	136792	105314	158471	525673	648341	876900	700604	778976	504402	1.55696e+06	1.58414e+06	1.47999e+06	1.46867e+06	1.59655e+06	1.38471e+06	69631	57390.2	53041.7	61783	39241.6	57269
1.44_290.0585n	2.16758e+07	2.058e+07	2.27498e+07	2.11446e+07	2.09967e+07	2.11848e+07	2.11144e+07	2.09804e+07	2.07561e+07	2.26957e+07	89827.5	131158	145487	144724	128585	137228	69543	444169	159318	149631	78090	135860	4.52372e+07	5.63189e+07	8.56163e+07	6.72283e+07	7.04577e+07	4.69659e+07	1.32769e+08	1.29769e+08	1.24264e+08	1.26271e+08	1.42316e+08	1.2426e+08	354844	293082	400863	280918	389611	276858
1.44_308.2693m/z	57225.1	51628.1	77649.7	69838.1	62136.1	76445.4	51818	49474.4	42001.8	60074.2	56030.5	48137.9	33393.8	20633.9	24162.7	23687.3	62771.8	76393.4	55606.2	47358.5	38042.6	56109.8	320078	478079	800454	616894	657786	307695	142287	209196	196666	137954	307747	187005	37758.4	32.3294	89.085	36482	38424.3	34431
1.44_615.1738m/z	111335	123696	130042	125209	109599	124796	118484	108721	121571	133975	362.84	389.32	59560.4	53187	49558.6	99809.1	146.6	1388.87	1316.19	2533.92	264.179	1521	461492	686330	1.27129e+06	939195	931276	509594	2.79996e+06	2.48494e+06	2.468e+06	2.54524e+06	2.87052e+06	2.29473e+06	136.704	438.781	90353.2	850.434	598.936	328
1.45_138.0916m/z	19761.7	18538.8	21164.6	20856.8	19389.8	19868.3	19325.1	18312.1	20294.5	20469.6	19590.2	9151	13803.9	7558.45	12533.8	15406.8	11163.8	9937.12	10226.6	10940.5	8514.75	8160.57	11097.8	12427.9	13414.8	14345.3	15371.1	11900.7	14279.7	16269.8	18260.2	15277.4	17868.2	13141.5	82702.6	79787.5	44652.7	76119.2	71167.6	87046.9
1.45_198.1376n	15036.6	9689.75	15356.3	15753	13771.7	15212.7	15306.9	15580.9	13681.7	14778.6	19194.5	5944.6	11128	3930.77	12517.8	15101.4	5631.25	6102.34	2978.97	3731.46	3636.75	4461.7	3832.06	2368.43	3290.08	3139.83	2447.55	1602.42	575.106	328.489	997.651	2055.73	767.59	530.968	97185.1	89722.8	53517.1	91795.9	90519.6	107810
1.45_214.5169m/z	13111.7	8262.02	7098.18	11421.3	4059.07	9274.43	9396.3	11102.9	8973.26	8077.33	14641.5	22516.2	8289.58	6821.62	12618.3	17005.6	13421.1	7297.44	10537.5	9294.63	13463.2	10180.7	8590.44	10743.4	8610.06	11211.4	10411.9	13559.6	2564	3514.67	1399.45	3885.82	4633.58	3521.15	21501.2	11144.9	22613.5	19306.9	14065.7	12056
1.45_245.0600m/z	46217.7	48100.6	53402.6	51088	47001.4	50702.2	50726.3	52213.9	46826.1	54007.9	4241.92	5993.54	5254.63	4849.45	5920.05	3350.89	16856.8	21042.6	18462.2	22406	17703.5	19805.5	98433.7	118726	161907	134975	135985	91957.1	293661	292115	260528	262291	281805	257704	8198.3	8211.92	8966.86	7901.27	7574.42	7953.94
1.45_656.1386m/z	509232	505918	459508	516588	498055	515860	475466	452008	472077	427082	96.6731	241.831	224329	112.79	268303	345802	441.78	10044.6	1665.78	2226.47	1240.85	2065.12	1.56767e+06	2.16171e+06	2.4541e+06	2.2182e+06	2.50967e+06	1.38918e+06	4.02867e+06	4.22638e+06	3.80328e+06	3.56406e+06	4.15673e+06	3.65956e+06	1832.61	449.701	917.097	1663.57	1257.9	427.643
1.45_710.0590m/z	24039.7	22578.6	32707.7	28123.7	31979.6	34616.2	27982.7	21770.6	24479.8	29959.5	9239.23	8231.7	6844.09	5943.25	6906.62	8365.98	11034.5	22467.6	16577.3	18019.8	2.818	19365.5	63037.1	89715.3	130890	83207.4	89440.8	55775.1	118371	100171	98536.1	119709	128435	110611	6526.23	5839.98	7964.26	4416.69	4310.22	5198.53
1.46_210.0772m/z	27355.5	32218.6	32106.2	35032.2	31041.5	36020.6	30368.1	32401.5	29439.1	34306	10834.6	10920.9	5583.24	9090.81	6445.77	7323.83	19889.1	35602.6	33559.8	26937.8	21820.6	29862	73349.4	88262.7	94680.8	73587.5	88783	70512.3	68440.3	75352.7	74834.4	70236.2	82532.4	74953.5	8956.45	9566.54	10908.4	10497.3	7992.96	9363.53
1.46_221.0585m/z	40022.6	33588.7	42281.1	36646.4	36964.1	39145	40417.1	40068	39913.8	42815.5	2226.38	1551.96	695.601	1140.15	343.399	1611.18	4037.55	25010.7	8280.34	5298.68	4923.64	8290.16	127382	79444.2	64741.7	68538.7	43495.4	85880.9	53487.9	51633.1	54609.7	73848.7	57441.6	65228.8	4134.46	2268.41	1213.63	3167.16	1400.71	1261.52
1.46_318.1779m/z	422965	412117	475702	443084	427760	439317	432032	426450	421409	474738	56297.2	13140.8	57631.9	19048.6	41216.7	141235	8953.97	14929.6	7831.34	15679.2	11745.4	9007.21	161685	269727	133854	640070	1.10097e+06	556104	1.96836e+06	3.05203e+06	4.39967e+06	2.86863e+06	3.17377e+06	2.23018e+06	585224	482970	199864	326985	159988	422235
1.46_348.0704m/z	46465.2	40342.3	49473.4	37515.7	31751.1	36308.8	51700.4	46544.6	24689.7	50824.8	1660.01	6935.03	5819.39	2383.36	1225.62	4185.89	2774.58	18665.2	27304	17258.8	12734.8	21523.3	23276	18193.4	29912.9	36318.1	31819.6	18058.1	375692	142352	221083	424114	265987	325575	5821.53	1792.39	4973.2	3554.06	10006.3	2088.75
1.46_441.1122m/z	36902.3	33730.5	35099.1	34712.4	30975.5	37013.5	36972.8	34161.5	39251.6	29946.4	4496.11	6403.71	8292.42	5352.16	7103.21	6699.27	7854.58	36537.3	13252.7	14428.5	13601.3	16267.3	150926	83499.3	48207.8	72952.3	48236.3	84223.4	57895.2	65014.8	68173.8	81515.6	49935.7	76815.4	9881.54	9239.1	9797.19	12282.5	14498.6	13025.5
1.48_198.0553m/z	6667.02	6229.87	6231.24	7218.13	7497.28	5901.15	6854.44	6909.86	7231.53	7556.96	791.26	1708.12	557.17	684.473	320.105	551.541	2120.43	4556	1395.4	1434.22	1625.94	1040.48	23040.5	13343.8	12404.8	12266.2	9068.19	13360.2	13519.5	13645.5	13689	17483	15418.3	12874.4	1044.32	961.686	526.093	566.434	397.554	649.35
1.48_222.5028m/z	18708.2	16636.8	23882.8	20121.1	18846.6	19283.4	18296.3	21000.8	17906.9	25272.7	40897.4	34401.4	11966.1	22657.5	25469.1	28484.4	20969.8	28494	23365	18019.7	27937.7	28452	19380.5	25473.8	38629.4	18091.1	15585.7	21523.9	16988.6	12621.5	3069.87	14417.5	18354.5	10964.6	34396.3	31345.1	30563.4	32797.1	24504.2	34792.3
1.49_136.0390n	3.91471e+06	3.67824e+06	4.08181e+06	3.87667e+06	3.8641e+06	3.82452e+06	3.85693e+06	3.80351e+06	3.75447e+06	4.0349e+06	3.52339e+06	3.74497e+06	1.49971e+06	2.35194e+06	2.37143e+06	2.61045e+06	4.78384e+06	7.61285e+06	6.21965e+06	5.89341e+06	5.57651e+06	6.68862e+06	7.42125e+06	8.21555e+06	9.68473e+06	6.81473e+06	7.89428e+06	6.53643e+06	7.13691e+06	6.68907e+06	5.73854e+06	6.77198e+06	7.51584e+06	6.54765e+06	3.08041e+06	2.79646e+06	2.57028e+06	2.7578e+06	1.8829e+06	2.79421e+06
1.49_269.9472n	204855	201305	254051	214064	214342	198109	213048	219026	214296	265397	167544	131859	180864	221804	187494	188154	218992	413548	411280	431148	333328	333489	245747	249183	421386	288779	238567	253275	253546	220377	188738	272789	287529	285863	98583.6	140194	106798	85313.1	91829.8	108277
1.49_288.9432m/z	46711.7	41774.3	53371.2	47246.1	49459.5	46597.2	46595.8	47061.6	47766.5	59425.1	87360.3	71864.5	32278.8	47391.7	57949.1	52796.5	47552.8	67175.9	63932.4	42605.8	58147.7	61573.9	62770.1	65542.4	99252.1	59388	64500.9	55383.5	66807.6	48981	42113.5	51736.1	58898.7	47447.4	67127.7	63909	63833.7	64395.2	40702.6	70233.4
1.49_438.9814m/z	60261.8	62492.5	71128.4	56378.4	64636	55211.2	61478.6	62283	59499.8	77302.9	16621.8	13681.1	28177.6	38695.3	27434.6	30565.7	80010.1	273978	270597	415833	156667	118593	74359.7	57563.3	130368	105558	69671.2	84401.3	66084.3	80292.4	49981.1	71484.3	74563.7	71919.5	7977.26	17521.6	6785.62	3993.18	4210.95	9540.32
1.49_448.9803m/z	36522.5	36667.4	40262.3	44901.7	36751.4	37425.7	41619.1	40665.4	35267.3	45271	56303.1	60373	24324.3	33602.4	41651.4	41486.3	33389.6	48004.4	38526.4	20014.9	46784.3	51766.5	46481.9	62854.8	75785.6	38127.8	34975.7	35276.7	45312.1	22799.5	25064.2	47469.3	55283.3	30523.5	52490.8	52518.4	45035	49553.2	37904	59456.9
1.49_697.1022m/z	459220	486830	482516	475418	449992	471509	463552	442454	459740	467393	315941	295087	30758.5	69202.7	104502	157079	649220	1.29834e+06	888602	799512	719291	670777	1.22468e+06	1.57963e+06	1.79929e+06	1.22465e+06	1.52097e+06	990414	1.37036e+06	1.14258e+06	940343	1.2353e+06	1.33701e+06	984995	304728	266974	165186	269758	99528.7	285880
1.49_751.0234m/z	23585.9	25050.2	37373.3	32574.6	23373	28693.8	29649.9	29957.6	21304.8	37588	29777.1	21717.2	2268.96	5988.21	8092.5	3404.75	35455.4	63797.6	53473.6	39493.1	45643.6	50614.9	46819	56925	92213.5	51047.1	57238.3	46911.9	51063.2	33753.6	28088.2	45262	55405.5	38828.2	18801.2	21186.7	10046.6	23003.6	8983.25	18801.5
1.51_162.1130m/z	9939.77	9710.38	12827	11605.5	11554.7	11313.4	9878.37	11890.3	10801.2	14080.7	4139.83	6763.47	3171.4	4097.69	3963.52	3804.84	10303.2	18379.5	15023.2	15027.3	10402	14580.7	24737.7	24466.2	42058.1	25044.4	27610.4	21520.6	36370.7	31124.7	28202.6	33859.7	39417	29518.1	4383.77	4844.31	6159.9	4387.78	3181.17	4595.91
1.51_349.0552m/z	2.23637e+06	2.09659e+06	2.17503e+06	2.31039e+06	2.24109e+06	2.19991e+06	2.26639e+06	2.24678e+06	2.19496e+06	2.39699e+06	3.05466e+06	2.98065e+06	1.19458e+06	1.58629e+06	1.95988e+06	2.27497e+06	2.90025e+06	4.03746e+06	3.45925e+06	3.1271e+06	3.37735e+06	2.74178e+06	3.59839e+06	4.01761e+06	5.02925e+06	3.42517e+06	3.82324e+06	3.22061e+06	3.6252e+06	3.21837e+06	2.7786e+06	3.55225e+06	3.8169e+06	3.3883e+06	2.77347e+06	2.415e+06	2.20404e+06	2.43794e+06	1.63419e+06	2.50378e+06
1.51_595.0019m/z	52895.6	49196.3	66117.9	56425.4	56906.5	49523.9	58143.7	54306.7	55196.8	59349.1	31748.8	24113.8	15915	23952.3	26561.1	27270.4	67397.8	177509	143064	150048	113377	98308.7	79475.3	80695.9	132372	74386.2	83304.5	74359	69647.9	56859.1	49853.3	74957.5	70678.6	61598.4	18688.3	30539.1	11306.7	18221.8	6920.36	23300.5
1.52_198.0768m/z	36655.8	33460.2	39929.3	37096.3	38154.4	38286	39583.3	33466.3	34366.7	37076.9	12067	12844.7	6184.86	8062.17	5547.37	9384.71	15688	79675.5	73889.8	30637.9	15484.7	102218	96287.8	106420	123884	77420.1	84710.2	84131.1	68365	62097.8	60405.8	64719.3	61500.9	62165.6	9627.8	7345.67	8704.51	10356.2	7405.91	8183.28
1.52_287.1575m/z	55570	51423.8	61594.5	59320.2	54624.8	57484.4	58286	57153.5	53142.3	63125.8	8680.93	7359.31	6561.47	6064.99	7193.7	8014.15	16367.4	24736.1	22300	35911.6	17661	19341.1	24560.4	41642.7	30369.3	87124.2	102006	53974.9	305197	435749	411295	385407	301879	292003	11528.4	8491.04	6231.48	6245.2	6061.5	9763.24
1.52_372.5442m/z	296506	276840	288365	291753	282331	287903	297999	290373	280813	262070	179910	234345	146556	128618	153312	165712	158236	225828	154017	162776	228655	181534	494865	426989	565121	478756	437235	420634	500244	445620	415484	428868	521027	489179	228761	187384	283588	222793	258529	176409
1.52_375.1995m/z	177503	180526	191340	182672	179085	184677	172730	176854	177258	181372	30762.7	7941.86	25952.7	10272.1	17783.2	73457.5	9990.19	11883.4	5672.41	12351.1	11239.6	10272.3	48724.1	88009.5	42935.3	229755	367427	207243	656438	1.33515e+06	2.05928e+06	1.11207e+06	1.4055e+06	832960	295593	169394	94337.5	119059	68362.4	154612
1.52_508.0047m/z	25966.3	25425.8	27989	27417.9	31761.4	34489.6	25769.2	30028.8	21193.7	26820.5	7478.1	12835.1	4722.12	5319.58	6691.96	7419.26	10613.7	17070.6	9209.11	11627.5	16539.9	9680.32	67147.9	56138.1	72581.8	71967.3	61974.5	49156.3	78585.8	87905.8	81924.7	68254.9	88289.4	73958.8	8724	9540.2	21114.3	15892	11365.9	8459.94
1.52_712.1130m/z	78108.1	91427.4	87594.2	83971.4	84417.3	93673.8	79723.5	81030.3	84225.7	81788.4	52175.8	51325.6	4735.31	14083.8	15574.5	23304.5	101756	193543	141776	126769	108530	94034.1	285068	360016	353001	257572	292668	211788	290276	251051	204133	237670	258271	225780	67576.6	51024.1	34301	59130.1	23710.5	61810
1.54_152.0574m/z	258442	236896	269993	252309	249595	251377	254940	234686	238339	257428	282461	284400	131174	174278	200417	212108	282564	441278	389766	344535	329552	355804	469739	526318	575085	370694	458829	395674	379708	366670	333648	370528	406504	367009	331673	283947	259113	299923	208837	292361
1.54_364.0659m/z	768928	730460	810191	773266	756227	760321	763201	751894	750669	805990	1.06188e+06	1.04193e+06	427527	614391	715492	778191	1.02158e+06	1.50718e+06	1.31978e+06	1.20744e+06	1.19803e+06	1.19803e+06	1.36253e+06	1.52781e+06	1.70042e+06	1.06296e+06	1.23174e+06	1.16915e+06	896411	816795	695384	897323	954347	844935	1.27598e+06	1.05146e+06	971960	1.12565e+06	762161	1.14692e+06
1.54_373.0455m/z	74508.8	72370.2	70290.3	75911.1	73863	74221.7	75196.4	69371.9	66604.9	69378.7	47869	63330.5	42768.2	35990.3	36147.6	44814	46192.6	64775.3	42538.7	40762.2	64565.2	48679.1	123713	111045	135308	111484	97490.1	95150.5	111585	103773	102469	98994.4	119737	121809	67287.8	47234.2	74805.1	57020.6	70627	49463.6
1.54_744.0839m/z	472618	483842	495872	483598	483833	511268	476754	446441	468848	455871	156379	184363	64245.3	68326.1	81519.1	77687.5	226905	421483	261133	243809	297672	288446	1.31175e+06	1.15667e+06	1.45031e+06	1.26244e+06	1.2776e+06	933222	1.7586e+06	1.79495e+06	1.67379e+06	1.45355e+06	1.76652e+06	1.54632e+06	169544	157646	181731	180312	163336	155002
1.55_231.0982m/z	216142	203106	239964	226593	225357	244463	212612	213357	208416	255645	125570	127887	77668.4	85608.6	96467.9	98693.4	179898	206244	179867	184144	135376	218180	348885	412765	535344	444555	602887	386211	797981	787935	826928	866923	857832	741371	130029	149628	98362.2	113671	97874.4	145491
1.55_258.6473m/z	58130.2	53550.2	61740.9	57417.1	55053.8	61764.4	58419.3	57887.1	56746	65961.1	13428.4	5858.12	319.011	6493.9	6591.11	21103.5	1370.06	282.392	619.644	1411.4	230.367	1811.8	4660.79	16502.9	14763.6	85218.9	123988	43142.3	391814	643651	655582	502905	265447	343706	25451.9	470.899	10205.1	159.764	342.384	743.411
1.55_333.1782m/z	63752.2	56137.3	65969.5	59653.6	61610.1	64683.1	62577.4	65295.6	64666.7	67818.8	25021.9	13078.1	14285.3	13169.6	12235.5	28117.3	14995.4	18467.1	15034.8	17107.7	17035.6	17245	34561.6	57994.5	36202.2	88374.9	140819	106097	316217	476501	530564	384352	238382	341092	43297.8	32491	14404.2	21760.7	12785.6	27962.1
1.55_403.1946m/z	117870	109175	142058	133416	126533	125447	126471	118609	114351	137280	49045.5	34851.9	44302.2	23253.9	19987.5	91106.5	35699.8	30820.4	21622.3	42875.8	33958.6	20654.8	67650.6	85658.8	26204.7	149850	239871	159887	462769	933477	1.21335e+06	787071	748876	530073	122900	103519	52681.2	60937.9	33838.2	85483.1
1.57_123.0556m/z	113979	106785	117592	118551	113857	113243	108876	114366	110259	110805	63104.3	77290.9	46682.6	45926.1	55725.7	56990.5	62705	89952.9	72781.3	70534.9	88125.8	83296.3	171904	170014	198361	161303	176423	152664	199010	214090	193505	196179	231811	219522	72510.3	62263.4	77366.5	68089.4	71216	64344.9
1.57_249.6420m/z	9078.03	8846.27	12836.3	9546	7879.26	4798.76	10008.9	9488.24	5683.1	9840.04	3263.36	3181.9	30.8253	162.302	242.775	3961.7	6566.61	97.8965	283.118	188.078	248.111	395.292	102.919	2698.9	9420.78	6708.07	11100.3	1944.93	77400.4	139975	161741	101034	56893.6	75057.1	2625.71	100.185	2043.39	174.284	233.822	113.207
1.57_621.0285n	97158.1	99854.2	103045	111486	114352	118754	101426	89422.4	83808.3	80057.5	46093.9	56503.8	17396.7	17776.7	25041.4	29042.9	42273	85494.9	47084.1	51553.3	69122	39667.1	229488	192073	232036	200573	193646	163760	253307	270908	239366	213255	252656	241913	65389.3	48047.7	67083.4	52245.6	61983.5	38861.8
1.57_695.1932m/z	258098	248900	252930	250559	252482	258026	241973	245058	254136	247803	117877	126263	27640.7	44398	49005.3	67703	281775	491255	378854	322224	282554	342822	636265	751540	801820	575807	772521	532736	813194	669312	609773	661466	800222	685620	95382.8	97934.1	57440.2	98949.9	58114.1	110006
1.57_710.2046m/z	24791.9	17274.9	26546.6	22118.3	20407.7	19693.7	25491.3	22852.5	13665.3	27967.1	7605.51	9974.01	609.423	1241.46	5326.18	1308.46	25715.8	51252.8	42452.1	33145.5	22300	33250.4	78788.3	84870	93941.8	38185.4	65343.3	63684.8	50375.9	45274.3	47730.5	55832.1	59867.8	42014.1	9045.29	4412.56	3102.16	2269.93	5462.94	7964.53
1.61_1041.3348m/z	74487.6	69988	76131	74906.7	71656.5	75885	72288.4	70682.7	71454.5	61733.6	18501.9	24678.7	813.299	6258.12	5263.38	8606.37	80337.2	165964	115462	104000	71310.7	91396.1	252565	315121	287956	227423	331145	202769	341699	306314	255444	265203	311235	283014	18457.3	12287.8	7322.28	17974	5011.14	14190.8
1.63_189.1240m/z	62831.7	57157.2	75438.8	61131.7	62464.1	61465	65878.5	65211.9	59844	79829.8	82987.7	83905.5	77664.8	121707	87770.9	78385.3	111862	157343	163741	183073	139907	263308	64447.2	62202.5	43874.9	59342.5	69393.9	74112.1	71116.9	74039.4	87696.2	104507	90927.3	66449.9	52155.4	70397.6	47553.5	52788.2	48955.3	69686.9
1.64_791.2520m/z	62468.3	64990.6	61374.5	69209.1	57225.8	71651.7	44984.3	43798.7	52305.9	50176.4	28621.2	29236.3	20768.4	9481.47	10633.3	19358.9	45412.3	67937.2	48206	40665.5	53655.5	42503.4	104231	127332	143698	120551	74040.1	95800	97118	86166.3	45235.2	63368.1	77916	95915.1	27039	12788.4	15026	12540.2	17613.1	16415.2
1.67_257.0772m/z	13008.5	13412.2	9926.16	12438	12713.9	12390.4	13703.1	13574.5	12835.8	7572.93	3654.45	9028.77	5448.77	3548.51	5124.33	7470.29	12397.1	10610	12776	13344.6	12647.1	10093.6	24879.4	28015.6	22676.6	22858.5	30972.4	23710.2	21379.3	36577.5	32902.2	20981.9	27156.7	31548.7	8024.51	5168.28	7023.06	8518.36	6585.48	4913.12
1.67_329.1828m/z	114037	107398	124398	112340	111849	112019	118652	109441	107079	119717	76101.3	41517.8	85926.5	51099.5	61428.7	89736.1	104454	99440.2	109289	161715	100163	87812.1	88888.5	115154	83563.1	198063	328819	197217	341970	646805	567976	416399	335873	392239	80508.3	85896.1	29078.5	53761.2	34429.5	83823.3
1.67_353.1032m/z	39028.1	32771.6	39483.2	37965.8	44658.1	51814.5	36657.4	46299.3	31354.1	31281.2	55731.8	60796	32776.2	55249	50067.2	45992.1	83387.6	77927.4	83350.9	95870.8	66408.7	82157.1	32629.3	46426.3	52372.3	40955.6	54378.3	37746.7	44280.5	96076.3	75576.6	77471	85432.6	60742	58348.7	55811.6	54033.6	51947.6	33303.5	51612.6
1.69_164.0724m/z	68414.1	65589.9	60215.3	64720.3	67973.2	71569	68514.3	65130.5	63043.9	57488.7	30325.4	33001.9	20433.2	18455.3	17624.3	23472.5	47146.9	61682	55012.3	53666.4	55859.4	56568.4	109780	128843	138893	106842	134577	103316	134249	152806	147048	128062	162404	149153	26351.1	23376.2	25988.1	25633	21616.1	25911.3
1.69_175.1184m/z	56806.9	51593.8	62276	55151.5	56874.7	57694.6	59722.1	59003.5	50683.8	64692.7	90660.7	88043.4	81820.4	107884	89573.6	74208.5	97094.8	111481	97716.6	118992	98314.6	119677	50500.5	53222.5	32356.6	59387.8	73532.7	56729.8	99259.9	114750	116865	117952	90928.7	94830.4	44717.3	61308.5	39285.7	59356.9	50191.1	61889.1
1.69_177.1028m/z	5275.9	4283.8	5396.67	7310.23	6276.91	5967.74	5467.38	5968.79	4272.61	4011.14	1329.6	3170.83	1445.11	838.642	2264.5	2197.99	5240.95	7169.95	7220.09	7004.31	4653.63	5391.13	10593.2	14459.2	9483.85	10984.6	12734.7	9372.89	13848.7	18810	16157.7	11746.1	13390.8	16409.9	2374.76	2421.74	1035.85	2435.94	932.786	2346.66
1.69_446.0636m/z	33195.1	41216.9	45658.8	39274.4	41081.9	45030.8	40294	45248.5	35795	36321.3	37710.9	46428.3	32905.8	46319.8	46195.2	34800.2	26666.6	30766.6	31939.8	36181.7	31831.8	39184	43743.9	47729.6	50378.2	42565.1	43203.9	48108.2	46257.9	54191.2	43820.7	31376.1	69126.8	63837.6	36734.2	33261.9	19992.5	37058.3	32912.6	38531
1.70_118.0646m/z	27005.3	25630.9	24481.3	29023	23912.6	27824.4	26714.1	23321.8	23276.4	19375.7	9926.54	12750.2	8490.5	9764.87	11592.1	8745.12	17527.3	26007	22875.3	24097.2	22569.7	23719.4	34757.2	39592.3	41731.4	34381.3	40659.6	32614.4	45187.1	54705	53220	39689.3	53083.4	52049.2	9248.94	11685.6	11788.4	10113	10575.4	9093.95
1.70_150.0769m/z	9106.21	6971.5	5995.84	7494.98	8156.5	7888.01	7777.51	7312.24	8194.33	4695.8	2984.26	4948.72	2783.47	3843.24	3550.94	4358.4	6370.44	8101.29	7688.33	7894.03	7506.76	6782.35	14556.4	17980.9	14733.6	14647.6	18167.6	11901.8	14608.3	20832.2	20960.5	12824.6	16456.2	21326.3	4789.79	2902.45	3464.47	3561.17	3426.24	2734.88
1.70_151.0866m/z	13441.6	14542	16802.9	14607.1	14521	14166.9	13929.2	11822.9	11396.1	15563	10849.7	7763.62	4928.09	7539.61	7033.57	7113.5	11037.4	21220.6	19803.3	14957.5	12913.3	15791.8	25228.6	29232.5	37232.1	26501.6	32557.1	21672.8	42882.5	34827	33520.7	39032.4	45031.2	36697	6510.83	7588.9	5177.79	7158.29	4811.25	8477.96
1.70_168.0660m/z	23519.7	21396.7	25391.5	23489.8	23319.3	23181.8	24059.4	22832.1	18579.4	25924.2	13688.2	11337	7835.64	10462.9	9458.89	7958.85	18114.4	32291.9	28087.2	26936.8	22436.8	24467	43903.8	52046.1	62357.4	40884.7	48785.6	41715.1	64534.1	64715.3	61475.3	60568.4	73798.9	61456.7	10233.3	11049.4	12372.9	12485.4	7817.67	12395
1.70_178.0747n	87268.1	79556	96952.2	90505.5	84143.9	92132.1	86643.5	80177.5	83630.1	83125.1	49270.7	49557.8	32909.4	41427.1	32743.3	36360	65946	107439	94130.8	92960.1	77965.2	91413.4	167836	186838	216087	157640	196159	147478	240637	247141	227603	215585	240613	223585	43362.6	42753.9	38724	43959	32192.6	43104.5
1.70_188.0563m/z	5850.78	5949.33	8897.2	8094.75	7763.14	8611.34	8080.31	6534.07	5826.67	9812.06	12560.1	5942.66	9488.98	7259.88	8967.24	6889.37	6182.6	7851.79	6816.63	5683.75	5729.79	5806.68	6046.88	6743.35	6997.89	7692.44	4451.17	3527.31	4864.08	6603.02	5488.73	6552.52	7790.08	4643.2	29438.2	32752.1	22998.3	25036.8	22777.8	30631.9
1.70_270.1209m/z	155443	143302	158565	156716	147847	158654	152271	149219	143612	152631	89218.5	91616.1	58464.3	74005.4	69041.4	70184.3	127164	188972	175134	173673	137748	166932	273378	302776	370667	280795	350548	261405	447038	465466	478689	432809	465167	439977	84808.7	88132.5	69797.1	80585.8	64480.4	83807
1.71_1039.4235m/z	1.34074e+06	1.36594e+06	1.43167e+06	1.34913e+06	1.33624e+06	1.35445e+06	1.32917e+06	1.3108e+06	1.35345e+06	1.42581e+06	378719	387247	122458	226379	196148	246645	950998	1.90153e+06	1.59008e+06	1.4802e+06	1.02604e+06	1.58076e+06	3.80885e+06	4.4532e+06	5.26548e+06	3.72611e+06	5.05559e+06	3.52259e+06	6.36801e+06	5.75725e+06	5.57515e+06	5.34542e+06	6.70029e+06	5.87724e+06	250396	327097	222342	320152	215188	378098
1.71_110.0602m/z	16281.2	17594.8	20604.5	18789.8	17215.6	17827.1	17168.9	17123.5	16916	19492.8	12330.8	12135.4	8099.01	10722.4	8351.36	7034.3	15359.6	23758	20376.3	18385.7	15775.4	18807.1	36527.3	37803	47534.9	34224.3	40118.2	31978.1	49567.1	48204.9	44293	42907.6	50168.8	44823.4	9014.24	11324.7	9628.68	10113.3	8040.69	9856.3
1.71_194.0706n	42785.9	41890.3	54670.7	45706.4	44016.2	46936.5	44352.3	44462.8	43320.6	47685.9	28715.8	21806.4	14651.1	17566	17824	17150.2	36537.8	66648.2	57259.2	50394	37471.6	52053.8	88340	103524	134024	83351.5	105529	83279	138989	136043	126797	132105	150343	131827	22321.7	24807	18828.7	19732	19132	25368.2
1.71_197.0928m/z	103585	91235.3	108910	109400	103397	108026	102511	102294	97860.9	109139	53998	58586.9	34879.7	38015.3	35711.6	41775.8	83078.9	150873	132904	110547	88851.6	134140	215482	238545	304465	196792	247639	192374	306891	293047	274467	280805	310398	281309	46460	47982.1	40331.3	49379	38162.7	45912.2
1.71_200.1156m/z	156287	147346	173071	156286	159936	167725	158911	151254	148414	165372	95593.1	87574.5	62085.8	66738.2	69245.4	75612	132502	213933	185957	173510	140904	182449	304494	356303	442244	310260	394834	293739	515320	534228	512870	490459	542314	480477	82442.7	94381.6	71483.4	79618.7	70682.1	94323.1
1.71_226.0960n	247770	235332	265554	250093	252595	255194	246327	234926	229140	252781	153286	156866	104800	127425	113805	118200	215436	331850	294826	279379	230668	299167	475113	544608	651338	469797	582657	438339	744522	731341	686877	679188	770906	686465	126129	129149	112402	124881	104585	132851
1.71_241.0827m/z	167935	166842	184764	177502	170950	177691	172715	169861	160818	168028	99856.9	98474.3	81695	83575.2	74054.2	83560.9	150198	225862	225579	223746	173221	204263	318854	355251	427836	311923	394013	294517	469148	484510	454272	448145	515475	447318	102034	103352	80823.7	95398.5	76769	98740.8
1.71_242.0908n	562508	537270	611881	569270	560793	565033	566022	542642	534611	577001	341484	346322	231923	270696	267764	263554	486222	745175	682585	631872	522896	651314	1.1215e+06	1.2451e+06	1.56332e+06	1.09799e+06	1.35185e+06	1.01649e+06	1.63027e+06	1.61126e+06	1.50457e+06	1.5334e+06	1.71152e+06	1.5218e+06	294027	312089	270731	297612	251455	315012
1.71_250.1200n	173840	156670	171589	167143	167207	171371	160289	152284	149343	163162	71553.8	68086.9	38984.5	45244	42889.6	48452.4	108986	165268	146950	125567	108417	139589	340172	404951	498750	382353	442432	302611	726932	722294	672605	669466	730933	649117	59085.1	61211.7	49447.5	60422.7	41785.5	57726.5
1.71_251.1034m/z	20591.2	19840.3	26217.2	21199.5	22265.5	23099.6	21471.8	21285.3	21105.4	21259.9	17174.4	17966.9	12143.3	16904.6	16251.9	13692.5	21469.6	35788.8	33003.1	30320.5	23785.4	31985.2	43885.4	45118.6	51436.9	40806.3	45096.5	37379.7	65409.2	56072.3	54730.7	55299.6	58742.2	58465.5	10666.8	13246.4	9758.41	10655.6	9696.13	13219.3
1.71_287.0883m/z	620546	576646	653729	625750	620588	628366	618401	586836	585542	630135	362619	373928	228475	278362	269169	284507	497771	799872	725430	658243	551206	686232	1.21702e+06	1.38865e+06	1.71646e+06	1.20443e+06	1.47886e+06	1.13354e+06	1.80614e+06	1.78651e+06	1.65764e+06	1.67374e+06	1.93777e+06	1.72541e+06	297639	320157	281686	308244	252755	317808
1.71_301.1437m/z	483964	444670	506085	472657	469695	477135	476479	472779	458185	494771	246490	231116	166974	169970	177031	212300	309266	455812	416018	392850	331981	421513	695428	823955	967569	849237	1.12325e+06	791231	1.51483e+06	1.93847e+06	2.17964e+06	1.69353e+06	1.84371e+06	1.58545e+06	335369	316466	223578	265195	206304	296414
1.71_302.1119n	3.63679e+06	3.39994e+06	3.79303e+06	3.6123e+06	3.5583e+06	3.59539e+06	3.65047e+06	3.53119e+06	3.43266e+06	3.71983e+06	2.04823e+06	2.07686e+06	1.29995e+06	1.55154e+06	1.5595e+06	1.65711e+06	2.92648e+06	4.70077e+06	4.22438e+06	3.90191e+06	3.25845e+06	4.15443e+06	7.25948e+06	8.06822e+06	1.02257e+07	7.16134e+06	8.91137e+06	6.77613e+06	1.07129e+07	1.02622e+07	9.76147e+06	9.83626e+06	1.14955e+07	1.02207e+07	1.66988e+06	1.8001e+06	1.59076e+06	1.75702e+06	1.4905e+06	1.84825e+06
1.71_340.6236m/z	51992.2	45074.3	91723.1	64747.6	61317.5	59755	55442.1	50038.4	48752.6	98990.9	54909.8	28266.9	17825	39702.3	37330.8	23812.2	40023.1	114266	96101.2	57744	38864.7	88215.2	127595	139144	235468	119726	155308	108967	254098	167190	158333	221963	243206	170553	24618.4	44614.8	19257	23262.8	19142.5	42596.6
1.71_346.1388n	3.63636e+08	3.45472e+08	3.73729e+08	3.63191e+08	3.59222e+08	3.53264e+08	3.6211e+08	3.67695e+08	3.52563e+08	3.85471e+08	2.15767e+08	2.17725e+08	1.37794e+08	1.63069e+08	1.65879e+08	1.80977e+08	2.92381e+08	4.70096e+08	4.17794e+08	3.86624e+08	3.27352e+08	4.1975e+08	7.37699e+08	7.98522e+08	1.01726e+09	7.08917e+08	8.95044e+08	6.9098e+08	1.06307e+09	1.01246e+09	9.90782e+08	9.81411e+08	1.14109e+09	1.05881e+09	1.74522e+08	1.88011e+08	1.7167e+08	1.8309e+08	1.58487e+08	1.96843e+08
1.71_347.2989m/z	80725.5	65580.8	75922.3	78244.3	80701.3	76059.8	64833.7	74534.7	65114.5	51652.5	45345.5	37871.9	30554.5	50570.4	32301.3	33547.1	57793.7	75908.4	88656.1	63273.9	87436.1	72732.4	175920	195043	213648	148109	207224	123846	273321	279753	254493	249848	214519	251466	30516	46055.7	44411.9	41152.8	16834.9	58466.4
1.71_347.3343m/z	176800	158575	61166.5	122743	126137	139295	129044	168175	158509	74979.1	11997.9	113458	103712	103450	68137	105024	136030	158008	102660	148726	209799	54101.8	404743	500851	647932	248787	628608	230472	1.04429e+06	1.04876e+06	1.08796e+06	974632	891634	833364	102727	14872.8	148438	134368	86677.4	14593.3
1.71_693.2830m/z	3.99238e+06	4.0082e+06	4.17239e+06	3.97744e+06	3.94293e+06	3.94462e+06	4.01803e+06	4.00047e+06	4.06798e+06	4.28582e+06	1.6145e+06	1.60838e+06	716758	1.07112e+06	1.00028e+06	1.20127e+06	2.99175e+06	5.10794e+06	4.52371e+06	4.19462e+06	3.33078e+06	4.65839e+06	8.61299e+06	9.86291e+06	1.20806e+07	9.04726e+06	1.10902e+07	8.726e+06	1.27804e+07	1.16765e+07	1.14845e+07	1.16425e+07	1.42273e+07	1.28506e+07	1.14479e+06	1.3862e+06	1.06348e+06	1.40837e+06	1.05915e+06	1.57739e+06
1.73_283.0933m/z	56664.1	54451.8	59644.6	56073.4	55252.7	62690.1	52421	52720.3	52605.2	56307.2	32799	29827.1	20318.4	24528.9	23846.8	23913.4	43337.1	69444.2	68197	58539.1	50047.8	61321	108191	115865	144547	100857	132809	100617	171443	165619	141391	144512	170380	143469	28860.9	29450.3	21936.1	29207.9	21225.3	28093.6
1.73_285.1457m/z	180567	176103	196551	185946	182405	189153	188408	178796	176844	186513	108223	96364.8	78371.8	86488.7	75833.8	85670.3	205997	319188	303824	383876	223355	253530	326558	344344	371714	331142	402938	298838	479637	538887	507925	502401	486280	460472	99494.8	102841	75498.2	93966.9	74543.7	105865
1.73_313.1046n	234602	217945	244358	235528	232848	234285	232017	212700	214927	226946	145639	141973	100517	106261	88537.1	112029	210231	350581	312561	300006	226772	290432	458835	497009	573870	435046	545154	414098	641387	667691	619605	567809	686572	605729	128880	134067	110444	120551	103015	136635
1.73_319.1505m/z	421577	382492	470393	420664	420180	427672	421819	390957	366341	420818	293268	276826	178425	214850	220632	204080	427746	653123	559612	493692	417013	544848	882144	910086	1.06291e+06	743382	929798	719064	1.25428e+06	1.08917e+06	999934	1.07625e+06	1.17824e+06	1.01761e+06	214365	239280	196144	212253	175112	227884
1.73_340.6746m/z	132227	117955	151110	133789	134048	129714	120139	120485	120116	126212	79417.1	78406.2	49812.6	61591.4	70721.3	62602.4	116703	179862	163997	146553	105178	155478	252878	307110	357700	245670	326090	249620	391483	390266	363862	345945	412839	353474	64779.4	78276.3	59761.8	65471	56085.8	72470.6
1.73_442.0916m/z	38267.7	36088.3	47905	44304.4	38459.7	42910.9	36928.3	38532.5	41932.8	44826.3	47810.5	41958.7	36141	49024.4	38399.7	34422.7	32695.8	44608	44408.2	35463	39812.8	52716.4	51017.2	47013.1	69373.8	42117.2	52500.8	53760.1	60633.5	52587.7	44047.5	60933.5	62520	43527.4	36395.5	43272.2	34045.9	37476.6	31180.1	40839.3
1.73_747.2024m/z	116562	123435	140723	123196	113198	122608	120528	114511	120478	132616	88539.6	92004.2	53450.7	67767.4	64111	61747.2	84902.9	141119	142328	106283	113326	123983	165630	233918	252321	213874	221780	194158	243142	214210	219814	228323	285334	244095	65987.7	78108.8	57674.4	68547.8	58441.3	71802.1
1.75_119.0369n	53862.8	53349.4	62409.9	55602.8	55624.6	57416.5	52230.9	52177.6	52722.4	57076.1	40146.5	33876	24774.9	28725.4	30000.7	26057.3	48879.4	72999.7	67112.8	65459	55769.5	64042.6	89440.5	99793.6	118843	91871	106905	78811.9	135216	151866	132254	121657	141497	135563	39786.3	55741.1	33807.1	40828.8	35858	56548.7
1.75_202.1356n	143147	128223	150578	144035	136601	144366	140982	129975	130484	143232	90210.7	82079.9	59353	64333.6	61872.3	64473.2	111728	178256	165063	154821	120875	158015	262585	298179	344290	248446	318432	238551	394643	418166	383466	373507	417236	380421	77739.8	76684	69576.6	73139.6	58437.1	72053.1
1.82_303.1626m/z	479161	456011	500672	481887	480822	483371	464482	472013	468156	512479	184714	136235	114986	118676	100185	173536	211527	301090	252821	279020	224863	288008	508224	691488	796947	809029	1.24373e+06	807550	2.60704e+06	3.41724e+06	3.76772e+06	2.83234e+06	2.16293e+06	2.49493e+06	216013	182939	117386	148841	118016	178273
1.82_347.4787m/z	65669.4	57610.7	55112.2	60368.7	64182.5	49323.7	41350.8	78516.6	78115	30365.9	18324	42739.2	40319.9	76606.7	40165.1	28850.7	58039.9	79358.5	73502.6	55346.5	104208	71715.5	146314	164064	148612	83310.5	100945	80036.5	139375	174581	201117	158191	175624	145379	37082.1	37152.5	64854.8	62624.4	32004.8	53153.8
1.83_102.1278m/z	20904.8	22167.5	24747	20449.7	21309.2	20613.9	21388	21768.4	23029.7	22719.7	487.795	2495.54	2192.19	1445.93	1503.16	1629.14	632.961	1485.5	1223.72	969.421	1750.43	1743.22	2441.74	3414.81	460.811	1906.9	1701.89	954.785	961.592	1588.12	1705.53	931.135	2303.19	962.545	1073.28	3298.07	1193.64	2367.78	2820.97	1812.26
1.83_187.1079m/z	157656	150571	165063	148119	153265	157827	160644	160040	142619	155124	119848	138234	121803	185081	123268	101952	254827	392983	366026	363589	265038	543102	219817	170209	160970	130666	161238	184499	186122	219176	223657	215638	216412	174693	88654.3	103794	75387.8	88978.2	77518.3	99669.9
1.86_162.0578m/z	23032.9	17651.9	23965.3	24826.6	21155.7	25124.4	21445.9	17363.2	20380.5	22790.3	7681.82	8839.21	3468.38	6310.39	6241.64	5164.32	13152.3	54749.5	43294.6	20728.4	19499.7	27622.2	91905.5	70239.9	61773	48995.5	53735.3	61491.5	67433.7	74427	70749.2	65784.6	74807.8	70370.8	7579.3	6778.97	5504.11	6083.69	7495.8	8341.66
1.86_372.5439m/z	95217.8	93743.7	112279	88964.4	99490.5	88826.2	99749.5	95476.3	88686.9	113814	78656.7	66757.8	27274.4	40751.5	43154.4	31318.3	56456.8	89466.7	61596.7	35705.8	57295.8	73565.9	182264	158079	203258	177099	176496	149151	222511	195608	168440	190611	215110	202029	58500.6	60235.3	59492.4	51668.2	58958.3	58833.4
1.88_333.1777m/z	42683.2	44855.4	44164	42455.9	40356.4	42668.7	42649	42815.2	38988.9	43035.8	27419.1	16151.8	14597.5	14748.9	11686.2	25733.3	21166.5	28007.5	21822.7	27898.3	26236.9	27832.6	31180.4	41191.7	26105.5	52099	101783	83189.7	222898	332392	371027	243742	183455	243771	19559.8	17702.3	6870.75	11847.4	9466.61	17914.5
1.89_161.0925m/z	33676.2	29839.1	42539.7	40363.8	32314.7	35226	33977.4	32245.3	34505	39626.5	13948.3	7546.87	7242.75	8739.38	8881.58	9748.05	7450.06	28037.1	18801.1	11873.1	9926.52	17827.1	82063.8	93693.1	119279	82925.3	101646	77884.5	174221	200021	207842	180911	173728	160311	10293.2	11747.5	6091.78	7553.01	6018.04	12147.9
1.89_290.1353m/z	478545	467504	511524	493603	483071	481838	471529	473790	464420	523192	8236.86	3487.85	3206.1	7262.59	5563.16	3067.07	11037.8	158633	52568.4	25386.7	26321	33422.5	1.86098e+06	2.23585e+06	2.82654e+06	1.88872e+06	1.79486e+06	1.54436e+06	2.29586e+06	2.66278e+06	2.24655e+06	2.43729e+06	2.84752e+06	2.46148e+06	10137.8	11708.4	8250.36	13334.5	6947.88	10569.8
1.91_187.9593m/z	13161	18987.2	18306.5	20582	18858.9	17687.7	16003.5	12953.8	15989.7	14646.9	24682.3	25051.5	31530	27577.9	26932.2	22518.5	12212.2	14287.6	13548.3	15695.9	17108.1	18262.5	19723.7	21226.6	21399.1	22143.9	19466.4	15679	18107.4	20248.6	17299.8	18322.1	15732.5	16095.3	24703.3	24126.5	24875	25897.2	23955	19181.2
1.93_236.0669m/z	29915.5	28907.5	34217.2	32259.3	24353	25375.1	28881.9	26517.8	29419.3	24259.1	10600.7	25923.9	19060.7	21228.7	14577.5	28730.5	23171.2	31143.1	24035.6	33901.1	29452.7	33344	25006.2	28691.5	14125.9	33970.9	48629.7	46228.8	74871.4	127725	150962	91537.7	94719.4	95383.2	16693.7	14670	10711.1	10478.6	4386.96	12213.6
1.93_344.0920m/z	95638.5	96640.9	101447	97906.7	96561.7	104070	100878	93399.3	85067.3	95753.8	56473.1	46770.4	23958.5	32212.6	34348	39737.4	110465	145438	127060	125413	101987	102153	177302	217947	265312	207348	238403	163806	304419	323298	304466	285783	336476	286538	39190.6	42912.6	36055.8	39671.7	35705	40479.8
1.93_416.2030n	578812	570876	632640	576256	581530	584504	574907	563902	554083	610601	194082	103983	105266	84198.4	81608.8	419774	53479.6	39595.7	24825	57083.1	48571.3	27641.7	223619	286432	121802	636933	1.24998e+06	878961	3.16829e+06	5.66266e+06	7.54456e+06	4.04666e+06	5.06568e+06	3.55248e+06	457590	240494	103343	119582	57625	184563
1.93_429.0218m/z	82944.7	77969.3	68689.6	74348.7	71404.8	75911.2	71325.3	69927.3	76661.7	59339.4	4953.99	3638.82	6569.08	5198.71	7914.53	4279.88	2205.28	2940.64	1484.55	2032.5	3138.56	288.158	157761	152442	160397	165834	181103	139567	178086	285564	253075	163424	211031	270084	10376.8	9033.42	17405.5	7758.09	10655.7	5608.41
1.94_218.0391n	92620.2	85789.5	99160.6	93241	94454.7	95725.6	98744.1	90870.8	85923	89987.7	122032	160354	66980.4	104159	83552.4	91748.2	305580	475657	426813	453838	302024	441222	18998.4	22295.8	23449.1	14756.8	17994	16385	20837.6	20027.8	22071.9	22470.8	28763.4	17464	93546	114310	70474	105612	89512	131145
1.94_218.5452m/z	43996	46370.6	48297.2	45413.7	45620.7	47908	51171.8	48223.3	44300.1	50132.3	69567.5	88361.2	38425.4	54833.9	44758.4	51305.4	171418	262761	248381	255087	180718	249357	55304.7	42516.6	35174.1	22371.4	27066.7	294.516	17793.1	24582.3	26868	9.05233	19445.3	17537.4	54338.1	68194.3	40252.5	55372.8	51874.1	77498.8
1.94_269.0345m/z	8141.1	7706.48	6119.92	8495.26	9386.61	9013.92	7824.69	8863.28	7073.06	6382.55	10706.7	16591.9	9663.33	11588.4	6895.05	9676.1	21323.6	21680.6	22687.5	25502.7	22673.9	22599.3	719.509	528.19	625.476	1067.61	776.509	526.682	1054.99	1819.7	473.384	1399.17	803.866	1352.17	8241.18	9681.35	5727.89	12392.1	9833.25	12626.7
1.94_352.0409n	510208	491148	552768	505250	500230	513026	504715	492717	467900	515373	744871	970593	389778	592690	457280	519953	1.8469e+06	2.79933e+06	2.59618e+06	2.70963e+06	1.89499e+06	2.62901e+06	51928.6	67488.8	92000	54445.7	61080.9	47738.6	70387	79208	65607.9	58712.5	64881.3	60175.6	538004	703068	408931	582862	497565	791877
1.94_553.0364m/z	35046.5	39000.7	43159.4	34807.6	36327.2	36079.4	35291	31372.6	44917.5	39475	41833.6	58229.8	16206.1	41802.4	25701.6	31956.7	104582	157929	157527	142812	130917	150976	395.035	374.015	14132.6	14798.9	14483.3	528.427	792.142	34.3238	493.836	436.75	520.306	9121.42	28784.5	39612.7	22632	31518.9	29394.5	52653.3
1.96_205.1189m/z	58372.5	60542.4	62118.8	63103.6	59789.9	63955.4	61474.5	60037.1	59681.1	61557.7	39804.2	50731.7	35704.4	43841.2	33523.8	43260.4	75384	117897	116222	156828	85541.9	116364	102350	101625	55259	98338.2	124801	129507	136765	246361	237122	194059	147211	161031	35074.6	42996.9	29383	30932.3	27429.5	40628.9
1.96_227.0585m/z	131900	120610	138356	121671	130228	127835	130948	127282	125110	134081	173552	234091	103836	148036	123670	136272	397166	594112	554979	583566	412833	584489	12731.6	10019.3	9602.15	11612.2	11605.6	11041.6	16744.7	17691.4	17628.8	16706.8	20557	14186.4	130138	164895	110826	150516	132007	190089
1.96_227.5596m/z	16758.6	19933.7	20602.6	19610.3	19490.9	18770.1	18900	19923.1	18460.1	17715.9	28764.7	37336.4	12055.1	22954.9	15841	20239.4	68958.6	105348	96491.8	98993.8	73431.9	98310.9	26616.7	459.158	285.132	304.536	1280.56	637.724	880.374	4737.65	5446.92	2573.45	863.08	1934.51	19800.4	27656.8	13642.9	22962.1	16100.7	29902.3
1.96_241.5480m/z	210067	205720	224320	216525	206809	209594	215440	222507	214844	222003	301517	402145	172213	254375	205284	236384	728005	1.09023e+06	999785	1.05754e+06	781399	1.07046e+06	1758.18	3779.79	4709.21	5346.67	3155.88	3782.19	1788.16	4053.12	3230.91	1831.07	2046.02	1826.79	232831	290943	188738	255990	220376	332836
1.96_242.0485m/z	63160.6	56717.4	62939.5	61258	60013.8	57909.1	58996.4	58432.7	56914.5	62372.5	83293.1	102100	42874.3	63118.7	48970.6	58344	175568	259548	238548	256293	180069	254667	11175.9	12849.3	22409.9	14201.8	18800.8	9072.49	20414.9	32606.8	35611.8	24705.3	23198.4	15519.4	54846.4	69993.8	46505.6	64875.1	53430.2	85047.2
1.96_250.5624m/z	691763	644574	720735	682041	676359	687243	685661	696301	679824	731239	1.03122e+06	1.31635e+06	569670	878335	697926	792179	2.24559e+06	3.33357e+06	3.08539e+06	3.30446e+06	2.42102e+06	3.34795e+06	14236.4	8994.71	1717.17	14491.8	13254.3	25876.7	12821.5	14883.8	11239.8	16188.7	8796.97	11107.2	752373	959318	618945	849155	760704	1.12818e+06
1.96_277.0206m/z	56727.4	56448.6	61630.9	56615.1	59920.1	54238.7	59140.6	62225.5	64484.3	66766.8	101075	116147	65725.8	97486.5	80465.3	87933.9	121342	188214	176517	167140	150617	188345	5970.53	4727.02	1654.57	6109.66	2864.4	4302.98	3579.39	3567.67	4370.75	4672.31	4228.44	4091.1	73299.7	97766.4	64534.5	83699.3	75897.6	105569
1.96_277.5217m/z	6069.92	7121.89	5102.05	5655.05	5637.17	4547.84	4609.45	5615.16	8872.08	3013.48	16322.5	17248.2	2887.66	14815.8	6543.82	3710.25	24169	37911.2	36280.3	34184.4	26162.4	34466.4	190.615	4234.32	3433.17	54.6052	28.7666	4610.05	86.4389	5721.07	6308.47	4906.17	2902.99	4526.11	3895.07	12634.4	6023.32	10451.2	13102.8	14550
1.96_307.0424m/z	39689.4	40104.6	43693.8	42215.9	43672.2	41475.8	39695	40976.9	38736.3	41647.8	62172.2	73642.4	33615.4	49605.1	35454	42490.2	139453	212928	199983	194645	132888	192049	3322.51	3855.57	2790.21	3840.88	3214.03	6490.88	3588.34	3438.5	3686.3	4497.7	4426.79	4222.68	43339.6	56905.5	34057	49268	39930.3	57989
1.96_498.1101n	1.25246e+06	1.29938e+06	1.35021e+06	1.27101e+06	1.23181e+06	1.27526e+06	1.23537e+06	1.20195e+06	1.28315e+06	1.32584e+06	1.37554e+06	1.99553e+06	566932	1.14084e+06	737673	948864	5.2963e+06	9.17615e+06	8.02822e+06	8.88346e+06	5.7979e+06	8.48872e+06	37166.6	38167.7	17059.5	45855.6	45711.5	45498.5	41583.8	59159	54726.5	56175.1	42322.5	35538.6	930170	1.35143e+06	653795	1.1348e+06	860144	1.67027e+06
1.97_232.0272n	3.46315e+06	3.27957e+06	3.5863e+06	3.42995e+06	3.40471e+06	3.35872e+06	3.51624e+06	3.54098e+06	3.44377e+06	3.73276e+06	5.05475e+06	6.34525e+06	2.83461e+06	4.26887e+06	3.37444e+06	3.93543e+06	1.09965e+07	1.64353e+07	1.53157e+07	1.6264e+07	1.18981e+07	1.67853e+07	137129	127354	77839.7	146649	147646	186833	144465	188276	161697	191132	133192	155899	3.62862e+06	4.65822e+06	3.04714e+06	4.12775e+06	3.72061e+06	5.52441e+06
1.97_360.1885m/z	713000	686940	750279	715797	708453	716154	716475	701633	685353	740485	182951	83372.9	120284	60993.5	88977.9	318085	38403.7	48186.1	36125.2	53493.2	52283.2	48189.7	201593	339758	176308	805601	1.52194e+06	913535	4.03199e+06	6.82231e+06	9.86737e+06	5.15405e+06	5.64896e+06	4.51183e+06	434322	305045	125240	158577	83457.1	227881
1.97_84.0442m/z	14230.3	13541.9	16225.8	15409.5	14680	15884.8	15155.3	13904.3	12712.6	18527.9	15410.3	15671.5	10723.6	13780.9	13130.7	10979.4	21993.4	38794.1	32421.3	27425.3	22661.4	38198.7	21216.3	25090.9	33021	21253.9	21425.6	18694.1	32336.2	32005.1	29752.2	36387.7	47600.2	30588.5	9901.35	12964.2	9016.29	10060.4	8605.63	12686.9
1.98_130.0504m/z	325381	311247	337497	326334	320586	324811	319246	325268	314553	331846	216694	290625	178157	213508	190527	213320	468614	771936	676419	691230	526146	681546	428845	462934	559546	465135	447454	397544	516619	589911	537461	597780	760509	555259	203777	221016	190265	199136	187041	236302
10.00_383.3404n	487839	479753	486139	487110	503455	491596	453545	403191	412433	409060	501291	516187	446441	448317	395399	397124	316674	588945	459352	416702	393948	448701	752417	879899	1.06358e+06	920454	866133	878782	1.00363e+06	961685	1.00417e+06	1.01716e+06	1.14583e+06	1.08978e+06	351739	331139	422410	326029	288942	301465
10.02_173.1082m/z	11948	12266	11179.2	10034.1	13569.2	11582.6	13589.4	10861.7	11288.3	9756.32	17642.3	13420.6	16406.9	17278	13718.6	16043.8	8227.41	5675.34	9080.01	8155.79	7708.12	6931.31	6699.59	7802.41	9292.24	14435.4	10298.9	9675.22	14637.7	9263.99	12567.1	15012.4	10824.2	11650.2	10810	12558.8	8894.7	15003	10961.9	11636.6
10.02_472.3379n	218060	219421	224340	217508	234578	227943	209060	211609	216412	218011	209443	196233	252540	190271	190047	214508	191758	197463	192490	188886	244443	200925	284406	313265	356934	313799	321018	284228	379468	451074	504048	408169	434769	392502	253934	226216	208730	180363	164623	181126
10.03_267.0894m/z	11898.2	10065.6	11311.4	11937.5	10555.5	9222.06	11776.8	8533.55	5642.81	7740.99	12351.9	13113.6	23742.3	18786.5	13328.4	19751.6	12128.1	7748.58	8785.52	6126.44	10475.2	6376.94	7047.11	8093.32	11643.6	10638.1	8251.86	10230	10346.3	10981.5	6540.74	11817.5	11491.3	9313.38	14498.4	15981.2	16797.8	12263.8	13463.4	13770.1
10.03_306.2571n	1.484e+06	1.41333e+06	1.49578e+06	1.29619e+06	1.3827e+06	1.31675e+06	1.45839e+06	1.28735e+06	1.28716e+06	1.16901e+06	1.41479e+06	1.23821e+06	1.29056e+06	1.50966e+06	1.33746e+06	1.33804e+06	871646	333431	810961	741901	750478	745916	383533	462842	628506	999797	836079	647106	941328	591286	790756	962415	727928	840001	1.3325e+06	1.60574e+06	1.28295e+06	1.57116e+06	1.68378e+06	1.31998e+06
10.03_331.2327m/z	31854.8	27828.3	35389.8	27783.9	30473.3	30787.8	31262.9	22157.2	25635.5	22808.3	36984.8	27604	32857.7	37962.4	28599.1	28755	22899.4	16891.6	19751.4	16840.1	10642.5	13989.1	27937.6	28705	36940.2	36748.8	37286.2	37715.9	49578.5	37795.2	34829.4	39410.3	45054.1	43346.9	29933.9	35636.1	29911.9	32327.7	26452.6	22767.7
10.03_346.2143m/z	164240	156068	166129	158319	169621	154398	159866	127624	127162	119254	168595	147120	169928	173775	152299	148031	90412	60591.2	94528.2	90592.4	92709.7	83091.7	67321.9	81830.9	102503	131250	125372	98384.1	146786	91979.2	108602	135419	99586.7	111744	125187	157765	132046	157199	149177	117088
10.03_361.1828m/z	513175	501842	503878	487846	514181	470435	478010	393915	387561	372900	518259	460803	525972	589131	501728	490509	273651	139251	278595	286152	275956	241054	169408	192231	260995	440642	384921	275336	377794	220850	323531	377627	286633	327697	382142	489511	438782	506655	508980	391627
10.03_361.2666m/z	365047	331729	362982	317058	358691	347855	327146	310081	315525	323718	339694	381767	322762	285492	285383	317895	274732	320439	392826	254613	294660	302700	232194	285873	321091	339530	303185	333223	335330	327406	368608	381390	367481	366502	365029	354373	346560	254196	257873	237710
10.03_363.1834m/z	491729	472625	481323	468956	490893	450899	462119	378819	361055	357317	516160	448511	502613	574107	474102	453274	271998	156332	278398	287746	268531	242927	188778	228021	290923	466927	394330	289621	418752	261810	362661	437462	320256	365202	385861	473932	435813	494364	485225	377882
10.03_365.1805m/z	213662	199892	207104	208532	212686	201480	194956	164091	152959	150803	218129	204622	218929	245226	207253	197268	123996	89622.4	128481	127840	122591	112262	117502	131399	163159	217660	193623	143864	200740	141911	173084	209275	168217	171272	162712	208204	181337	207290	201925	160936
10.03_368.2326n	438772	425489	441526	453298	443492	407220	409328	332387	332286	319505	442302	399028	411099	454415	411348	379027	223156	219812	266442	277222	280444	272041	255740	310777	343237	446200	411843	320838	457511	325652	388764	443099	385259	409102	284907	313990	345363	347094	337831	269655
10.03_375.2396m/z	100139	101307	100873	98953.1	97722.2	93661.4	92367.1	78788.3	81257.8	77588.3	98720.2	91493.9	84056.3	90911.4	90577	85495.3	58580.3	67378.9	69578.8	65483.4	74318.1	74695.1	86286.4	94107.6	127082	121916	127934	94151.6	123370	96617	120670	129151	123631	129250	69085	71903.8	81425.1	78506.9	86927.9	65808.5
10.03_434.2220m/z	100379	98459.1	105328	105609	96816.6	106169	100055	82818.2	78927.9	77822.6	128087	129324	127319	115109	106059	116852	116546	86087.5	82075.5	69429	104859	74705.3	95152.6	102405	128933	104391	101392	91189.4	144834	119193	95548	121813	128814	129942	139642	145846	125479	108552	86439	85977.3
10.03_445.1359m/z	13486.9	16456.4	16495.1	19166	18943.7	16953.7	16992.7	10922.7	9308.71	10784.3	28600.6	17951.3	24487.7	23171.3	21956.4	17125.5	8430.5	14067.8	10253.8	10159.8	7390.63	7280.59	16749.6	20217.7	19333.1	34085.6	26819	18812.6	34765.9	18766.5	17091.8	30403	23093.8	20316.6	11619.4	13498.5	11582.8	17392.2	12547.5	8466.1
10.03_598.3126n	186217	194997	192087	190275	194141	184473	188280	133101	147069	92088.6	198155	237055	245996	239134	237762	193112	138445	86512.6	133017	103082	151466	88660.8	68127.4	61891.1	56069.3	75369.1	58178.6	66574.7	67561.2	52775	48314.6	49526.5	49776.6	55790.9	355188	307589	528591	402424	632294	348040
10.03_617.4250m/z	19517.4	19339.3	21717.1	23258.9	23318.8	18056.2	27223.3	24735.8	8878.09	20833.7	16874.7	13032.3	8295.18	6318.03	7838.48	13560.8	4165.09	13873.3	9385.74	7465.46	5816.78	12068.2	13300	21790.6	15505.4	23255.2	28939.6	17535.1	26424.3	10832.3	28515.4	38224.2	27016.8	26318.9	8101.6	7873.45	13252.4	12382	10748.2	10991.5
10.03_618.4554n	360202	362701	377913	346629	374485	318598	346620	259957	269105	247743	230749	188845	200656	226132	218671	231723	108722	102827	133441	160611	162073	153682	122552	133082	156279	223182	232763	171682	209012	150470	177239	258988	185641	186706	151763	180738	245883	228724	217278	174015
10.03_651.4682m/z	111969	97724.1	105207	105844	117172	103940	106427	74850.6	64879.5	72357.9	91930.6	66455.9	72539	84995.4	72013.5	51630.3	32909.1	56265.2	36933	52702.5	32363.9	44082.7	52816.9	71228.3	86041.8	92490.4	83041.4	68975.1	73351.4	62624.1	99778	103336	106272	77587.1	59971.6	82235.8	76650.3	102746	96010.7	52973.7
10.03_684.4301n	84084.8	76589.1	94561.7	99222.3	98124.4	92620.1	93185.2	81523.8	89880.2	83528.1	69946.1	63451.2	74897.1	86551	79017.3	80429.3	45979.6	74740.8	56872.7	64691.7	73195.9	71264.4	67269.7	86941.7	88986.4	101685	92701.1	87075	89685.8	83038.7	89108.6	102617	98940.8	98286.5	62950.5	65111.3	89458.2	80663.6	64341	65465.7
10.03_693.4118m/z	47212.1	49297.8	51191.6	65704.7	60754.6	61484.1	58153.7	39317.9	51128.9	48553.1	41572.7	35577.7	25045.1	40221.1	38228.4	35915.4	29847.8	33559	33101.9	40173.2	31080.9	40676.7	35061.4	28207.7	28335	31628	29709.2	37533.4	16912.1	31647.5	29099.5	32548.2	29603.7	31333.9	28668.9	34864.3	47544	37888	33344.7	27127.2
10.03_718.3837n	70089.6	57326.8	71834.7	71036	80936.6	59932	56043.8	59765.3	50588.5	52155.1	57684.2	64673.6	57080	61967.5	61991	60957.9	44866.3	59721.8	54143.4	58333.9	64846.4	54116.3	66640.7	80178.3	74068.7	92534.6	73301.7	69443.4	85138	69326.5	66022.5	94321.9	88360.5	103512	46244.1	43499.8	65082.1	39805.5	41477.2	39899.8
10.03_923.4661m/z	46633.6	39365.2	70746.4	48596.8	42245	51672.4	54531.1	63958.6	71364.8	71008.8	29742.4	21701.8	21892.3	36229.6	45721.2	79713.9	51376.4	6255.48	28773.1	33617.1	69943.1	31096.8	591.45	11814.7	15421.2	227.77	554.841	311.806	8413.99	791.24	223.995	1724.45	1748.58	3523.82	85501.4	132316	193207	152727	121848	118538
10.04_154.0147m/z	11746.2	8651.67	9135.27	8152.19	9559.73	8943.23	7214.54	7849.96	6986.63	5610.99	6589.5	6881.27	8291.81	5904.28	5663.15	8329.27	6271.23	7897.33	8985.99	5199.39	6508.19	6680.9	7058.67	10304.9	13412.7	10094.5	9853.34	10831.8	13598.7	13041.5	14757.4	12784.2	16144.7	12674.2	9379.21	6191.5	7725.54	5560.47	3266.41	3267.91
10.04_164.0014m/z	21082.6	22517.9	23247.6	21610.9	24572.9	22041.9	21903.2	18422.4	18914.1	18240.3	17224.1	17456.2	15962.1	17402.6	15877.5	17453.7	11345.5	18333.1	15402.3	15286.1	18031.3	19066.5	19656.6	22212.8	28947.4	24276.2	23561.3	24831.1	25219.2	26410.3	30975.8	24699.4	27830.7	27238.8	12426.1	13437.3	19445.4	13114	11538.6	11458.5
10.04_168.6137m/z	36529.8	36128.9	36382.6	28198	37755.4	29859.6	42528.8	37861.2	33495.5	37541	30715.5	37811.2	28661	29871.3	25676.2	28334.5	18722	39006	23904.1	30520	37341.7	38574.4	37493.6	59700.5	57879.1	42533.5	45177.1	53739.4	58490.3	49354	45120.6	58402.3	56212.4	52778	17099.5	21460.9	24979.2	18995.8	14576.5	20345.8
10.04_212.0237m/z	14725.3	17238.1	15990.2	10508.9	12843.2	13817.4	10861.3	11383.1	11108.9	9284.65	10539.9	15717.9	9929.32	13022.8	13500.6	9129.76	9464.32	11652.2	8007.09	8616.41	9795.56	13193.4	22475.8	18022.9	27518.1	21830.5	20478.4	14569.7	28068	20539.5	27978.4	24125.4	27166.5	21714.6	10048	12976.5	11946.2	7111.95	8727.97	4306.21
10.04_256.2263m/z	34357.4	30149.1	30540.1	30262.7	34961.9	27164	33779.3	27337.3	34001.1	33599.9	34820.2	37377.6	28772.2	31986.6	28781.8	30646.9	26297.7	33137.5	35941.5	30624.8	28802.9	34995.7	42544.5	47153.4	66629	48381.1	46948.2	47272.8	50192.9	49407.3	51489.3	52384.4	62752	59282.3	24998	26730.8	29575.2	24734.3	23790.5	22429
10.04_276.2197m/z	12439.6	10077.2	10219.4	11154.1	7069.93	6613.49	11458.7	9595.6	6393.23	6861.78	4086.47	5906.71	4056.39	5807.99	6266.57	7545.08	4151.83	12806.4	4321.98	4249.02	8182.18	9436.51	11604.8	15246.2	13221	8442.45	10237.9	11202.5	12272.1	9429.11	11864.9	13242.5	16217.5	18525.3	3874.89	2840.34	11212.7	1676.5	3882.51	4332.54
10.04_278.2093m/z	21955.5	21942.3	21640.6	21794.8	23025.2	23040.3	23697.3	16335.3	19861.7	19303.6	19840.9	21672.7	19585.3	22193	19335.4	21221.1	16120.9	23767	20212.3	17492.8	20791.3	22264.1	29142.8	33806.9	40352.5	32374.5	33063.5	32576.1	40458.1	37303.5	38739.2	39048.5	39602	31868.1	18137.3	16390.3	23624.8	14683.8	15034.1	13982.6
10.04_296.7334m/z	31269.9	35018.7	40651.3	32921.2	37232.2	26255.7	45066.3	39432.9	34683.7	34340.4	11499.5	19858.9	16328.7	17951	15223.4	25320.2	8958.23	33812.5	15887.3	26680.2	35302.9	36192.8	34765.7	40109.6	30891.7	32136	30674.1	32642	35831.7	35030.4	34053	44251.7	47270.5	42835.2	4750.74	6216.19	28097.8	10733.5	10460.9	10164.3
10.04_309.1470m/z	56127.6	60962.9	57992.9	61768.2	61429.1	57673.5	58760.6	50243	46225.4	48944.8	55397.9	55926.7	63599.1	52887.6	51365.4	52821.9	49429.7	54701.4	42930.9	39679.3	65645.6	53425	69807.7	68419.9	86541.5	72314.4	65670.9	74229.4	79087.4	76559	89364.7	78247.3	89086	93082.7	49968.9	45265.4	58990.1	44214.4	39758.5	40172.1
10.04_312.1984n	191686	177589	192658	172262	201512	166426	204313	186497	177402	180304	129974	128210	121636	115676	129563	152051	93163.1	155359	116497	134729	183165	172964	148292	187611	190817	175369	170480	179763	178086	180668	165473	204576	214928	203946	109059	99557.6	153858	107858	86894.3	123180
10.04_317.7482m/z	1658.67	1216.88	737.143	1610.69	1761.76	2146.66	1238.55	1606.9	1281.21	1413.71	1291.75	1653.24	1994.67	1503.23	1565.23	1338	769.312	1836.96	1121.09	698.977	1429.41	2038.05	5081.85	3909.14	4310.97	2753.71	2167.43	2014.19	2540.61	3069.16	1843.32	3471.29	2969.97	1700.07	2079.05	1489.18	1627.53	1007.17	1383.03	1142.75
10.04_318.1882n	4.02419e+06	3.73537e+06	4.01079e+06	3.79435e+06	4.04764e+06	3.7589e+06	4.11511e+06	3.9163e+06	3.77996e+06	3.83453e+06	3.42176e+06	3.63132e+06	3.4795e+06	3.22622e+06	3.48029e+06	3.66933e+06	2.74213e+06	3.90696e+06	3.3227e+06	3.43358e+06	3.9627e+06	4.04627e+06	4.52549e+06	5.1378e+06	5.75641e+06	4.71255e+06	4.97077e+06	5.00148e+06	5.36507e+06	5.3987e+06	4.97397e+06	5.65807e+06	5.93005e+06	6.08048e+06	3.04429e+06	2.77627e+06	3.61344e+06	2.69661e+06	2.74056e+06	2.74817e+06
10.04_320.2456m/z	184404	171515	189825	125609	138679	146066	146129	157535	149534	142866	165726	156578	141829	120175	128704	140676	144157	114798	142231	86600.8	135505	154315	103844	122070	151769	128288	117215	126655	143141	124741	114936	141020	151936	128111	214089	212270	177535	120170	112693	103168
10.04_339.2884m/z	247822	236004	238529	237020	238822	256609	225343	218014	209164	211917	296485	318771	367585	297889	257580	243648	212372	136363	166454	128635	174769	133708	165395	207464	235189	203286	178049	179069	224555	209796	207075	198259	239676	231414	724639	602875	643799	470915	785889	434250
10.04_343.2702m/z	196137	195685	200096	198921	200731	194503	214655	197253	175299	186348	161382	164761	147772	141962	138323	159640	120520	188342	137563	143475	161049	191550	212384	246495	284923	273177	260595	261443	262908	267787	269405	298664	318023	316870	151951	135578	180273	107760	115536	122865
10.04_352.1941m/z	557711	539097	568988	546936	571385	507460	573924	535848	551934	527500	429492	440179	420870	426247	424543	487942	325274	482206	389463	428855	543282	556318	544587	629672	728934	683273	654975	646813	599384	605433	646209	673583	785419	766437	362661	325083	491215	330674	338801	358398
10.04_352.2692m/z	247767	232774	253157	234233	252731	232131	255323	257315	250296	251422	205216	219207	189083	207392	186210	221014	154997	214378	194601	216120	236794	258227	218125	276198	321693	298703	267247	302268	294441	279752	321001	335478	394279	353486	162173	164854	231140	165711	163279	179542
10.04_354.1948m/z	300146	300860	309838	303084	301640	273000	308939	282303	285417	273853	216221	213019	195283	197711	221170	242130	153998	255057	196167	229877	272934	298123	287495	317224	354988	345946	335622	317050	317182	321442	346346	357748	419445	404664	185693	159523	261810	177542	170959	186124
10.04_356.1904m/z	170962	170778	173580	184694	186357	169496	177373	160582	163069	161190	140442	142153	132695	134801	143243	149074	109282	155468	126332	136388	146958	152404	175798	188579	213743	207450	200243	175125	203631	188924	209672	215451	237155	238987	119601	110054	158021	111615	107144	108797
10.04_372.2195n	2.09059e+06	2.01737e+06	2.12108e+06	1.95725e+06	2.11814e+06	1.89445e+06	2.11509e+06	1.94562e+06	1.91559e+06	1.88239e+06	1.54684e+06	1.59435e+06	1.46656e+06	1.49917e+06	1.40427e+06	1.66772e+06	1.11609e+06	1.93756e+06	1.42218e+06	1.59661e+06	1.89819e+06	1.99219e+06	2.202e+06	2.69743e+06	3.10137e+06	2.67397e+06	2.57028e+06	2.633e+06	2.65086e+06	2.72272e+06	2.87157e+06	3.03112e+06	3.40674e+06	3.13274e+06	1.19444e+06	1.10232e+06	1.74566e+06	1.14336e+06	1.07229e+06	1.22478e+06
10.04_374.2529n	1.18709e+06	1.13405e+06	1.18144e+06	1.13825e+06	1.19303e+06	1.07315e+06	1.20139e+06	1.12162e+06	1.11156e+06	1.1006e+06	938181	905388	827687	853483	842210	984381	626500	1.18418e+06	793323	889408	1.0969e+06	1.17175e+06	1.49673e+06	1.75401e+06	1.95412e+06	1.73978e+06	1.72946e+06	1.75735e+06	1.67596e+06	1.73436e+06	1.82584e+06	1.89381e+06	2.17068e+06	2.01261e+06	687960	631825	988904	643837	614124	693145
10.04_382.2228m/z	941534	902848	949275	885566	932630	862240	907776	829773	805296	815943	795388	785411	695435	681048	644749	707359	556459	972126	650755	693882	812491	892980	1.09279e+06	1.31991e+06	1.34248e+06	1.17314e+06	1.12339e+06	1.18792e+06	1.29022e+06	1.22979e+06	1.16855e+06	1.28617e+06	1.39307e+06	1.28919e+06	646288	583620	762384	493306	477493	478629
10.04_386.2213m/z	189890	198579	196616	233803	221382	212442	195456	170687	185832	179232	181945	165011	153485	154811	159016	167970	121887	192441	135134	159023	175466	174741	249193	252586	260828	263815	276782	250083	268510	264198	285584	274557	294568	327671	145309	123447	163668	126238	133227	121134
10.04_390.3349m/z	8040.86	8622.28	9818.24	10889.2	9955.68	8599.93	8447.14	5297.33	6315.15	6314.15	5254.98	6679.95	4209.64	7006.66	5280.33	7008.84	5101.02	9002.67	5385.28	5869.35	5948.15	5304.76	8836.2	12242.8	17329.7	15319.7	14330.8	13156.2	17501.2	17688.6	15913.8	18421	15883.5	17370	3392.97	3759.92	6906.81	4030.98	4318.86	3738.63
10.04_393.2222m/z	1.19183e+06	1.14505e+06	1.19566e+06	1.10852e+06	1.20606e+06	1.09508e+06	1.22302e+06	1.16571e+06	1.11485e+06	1.12014e+06	846974	902001	838320	843047	775278	1.01334e+06	704440	962196	808625	906557	1.0859e+06	1.06834e+06	1.00796e+06	1.26875e+06	1.47992e+06	1.33779e+06	1.25538e+06	1.38332e+06	1.24949e+06	1.2591e+06	1.38867e+06	1.45351e+06	1.70476e+06	1.54487e+06	803665	761210	1.0657e+06	721934	720464	756661
10.04_398.2765m/z	21905.2	22953.4	21806.6	23047.2	19961.5	17232.5	21833.9	22521.4	21107.6	23755.5	22314.2	15850.9	17964.5	20704.9	18537.9	17102.6	9632.33	22691	13790.9	15015.8	17900.5	19470.7	25564.4	38596.5	40627.4	31849.5	32001.6	32375	37270.7	36861.8	34464.9	43397.2	44051.1	42055.2	15350.4	12500.2	15864.9	13151.7	9757.65	12740.7
10.04_401.2142m/z	101451	90328.6	102585	91487.9	87023.3	92708.5	95396.3	84338.3	78517.5	76298.3	93665.9	97725.8	109868	91872	85575.9	91257.5	78702.9	81033.4	75877.8	66908.6	88187.2	79064.4	103627	107241	121899	104934	100032	99097.3	123407	117742	109683	106372	121366	118508	96931.2	90607.7	95208.4	74217.2	75442.2	71666
10.04_404.3409m/z	20985.7	15514	19958.3	16001.8	18747.2	20553	18589	20070.6	19051.5	17749.4	11131.9	9496.01	6298.88	9444.66	12293.3	13109.4	8703.67	16571.9	8748.04	9750.94	12291.8	12278.9	11189.1	22034.9	16779.1	16920.7	17821.4	14982	16418.9	19691.3	18122.3	19857.5	25949.7	21248.7	4855.87	7411.49	9231.59	7431.4	4799.97	10536.9
10.04_427.1470m/z	9457.58	9373.19	8908.58	11811	8236.73	8979.14	10569.4	9118.89	8545.94	8893.87	14394.4	6625.28	10322.4	9659.39	10981	9302.65	5349.27	20333.4	6783.84	9214.13	11810.3	16449.3	26918	26391.2	22619	23318.9	23656.2	25180.8	23917.8	26063.1	24358.1	25817.4	30145.2	25897.9	6988.91	3326.75	5878.53	5167.64	4032	4393.21
10.04_436.1479m/z	31035.2	32702	29076.4	24359.2	32706.1	20112.2	30028.2	21860.4	19219.2	23780.8	21400.1	16590.6	25210.6	17626.2	19888.1	24520.7	14681.2	53593.8	17847.6	14545.2	25687.6	34728.6	55430.3	73894	59717.9	57094.8	55921.9	55477.5	58184.7	56686	50008.1	56924.1	59486.6	61947.3	4612.1	7478.97	16778.4	9775.04	9886.95	8065.4
10.04_544.4960n	144382	140430	144144	148848	160347	123515	156279	132577	127974	118863	55051.7	52176.9	37818.2	54594.6	60108.6	80312.4	28798.7	95877.1	42549.9	76719.2	98835	118855	92873.1	125198	108943	121358	105508	110445	100328	119753	125315	146441	160119	151771	40935.9	34669.2	88928.1	45387.5	41066	47705.5
10.04_551.4357m/z	485877	475261	486041	477647	524711	407766	526081	440088	435818	420339	178978	161218	143425	172736	184581	245272	113930	293688	170024	266970	376349	384350	285844	353417	292155	323150	327356	345982	290590	326649	335695	397566	424181	400021	121881	100796	305219	168166	154833	166272
10.04_572.4062n	61964.3	67198.4	58064.1	61443.5	69194.4	59599.6	68952.9	66051.5	54396.5	51224.6	42876.5	35271.9	35857.5	49970.4	35449.3	49308.6	22186.5	47525.2	31615.3	45996.3	47334.5	58780.8	55601.1	78188.4	76167.6	78245.4	81695.5	92721.1	70622.6	67490.7	96825.6	95500.1	103863	85046.3	28535.4	29001.4	46764	32518.7	33730.1	28746.7
10.04_585.4849m/z	124977	127401	141362	129515	153312	112497	156326	119113	123447	104900	72163.1	68151.8	70045.7	63468.1	73635.9	85810.2	38831.2	55970.5	56444.9	77427.8	87757.1	79969.5	57319.3	101375	100178	127111	106828	110574	96222.5	79851.4	116536	117297	127420	131525	54268.9	57551.1	104088	78316.8	77086.6	77012.6
10.04_592.4599m/z	285438	250681	291185	260637	297508	232461	304495	270569	245389	252584	134428	129708	103473	116908	119481	170815	76604.2	224370	124210	171153	223337	238308	210882	277872	290262	261087	263278	277392	247390	273321	274475	311378	358354	301759	83702.6	76073	176754	88251.5	83032.9	106252
10.04_593.4772n	88455.4	86348.9	105863	71548.1	94101.6	57679.5	98482.9	77245.6	80664.6	86101.6	50851.5	36096.7	27454.1	44652.5	39451.2	49864.9	16388.9	86645.7	35120.5	45892.5	72058.3	70420.2	105632	122757	118359	121559	130048	109746	101753	95819	118369	160131	149046	160520	37784.9	22811.6	60341.9	21348.6	22235.9	31573.9
10.04_596.4342n	237542	246737	253626	247467	258938	216296	240630	190648	196851	186122	102683	99924.4	83875.3	89828.2	111012	128454	60133.5	207145	104172	140861	182019	201244	224916	248809	203598	212207	237026	204756	223748	228184	235121	264338	272268	246104	60602.6	49469.6	148577	78372.7	72218.8	72384.3
10.04_599.5109m/z	99389.3	93395.9	96625.9	92280.8	108871	87843.1	97536.4	83173.7	82629.5	75782.2	46389.2	39875.6	19504	40332.5	29290.3	51938.6	19659.9	67265.9	35465.3	54682	68913.2	75220.6	71154.1	92661	76805.2	93234	98815.3	91162.3	80024.6	78309	102905	112428	128838	111432	23364.3	13906.5	57079.8	28195.6	32337.3	27582.6
10.04_608.4357m/z	156544	145483	155437	165393	188411	137227	169357	139230	129655	122304	77607.4	68013.3	56139.4	55658.8	70380.7	88583	38589.1	142359	62046.1	100337	114272	140285	148503	169649	173375	198443	179842	183480	158406	159721	196355	215937	259954	232545	44139	36864.5	109470	58117.9	47737.6	57620.8
10.04_622.3060n	277683	275484	288169	269517	279835	271313	287509	266956	265167	254927	222921	260812	290248	328909	275683	276760	260285	98233.4	214624	197317	206216	166278	63366.7	57094.1	72145.6	80776	63545.7	65430.5	49884.2	60808.8	67586.7	62526.1	76846.7	86762.8	447356	425419	459936	495895	553957	449824
10.04_628.4926m/z	31833.4	26000.7	29157.9	46263.7	43069.7	26120.7	39052.9	32763.1	31221.3	36165.7	8619.72	10940	11802	11398.4	18289.1	9452.02	3347.86	15835.5	13250.9	11662.2	16902.9	24151.2	36242.5	35451.5	42672.2	42253.8	36877.6	35773.8	35832.8	46501.8	52851.4	45964	54940.2	63574.3	3362.98	2295.48	21577.6	9720.69	8060.92	10099.9
10.04_651.3578m/z	33405	31265.7	30668.9	35032.4	33767	28841.5	37406.2	30611.3	27767.4	27624.1	29949.9	21889.6	24754	28086	27001.3	24711.2	11891.1	35602.7	19317.8	26829.1	29399.5	27167.5	44606.1	41338.4	35366.3	42634.2	41000.3	42588.4	43280.9	39608.6	50061.5	41544.6	46906.6	51053	22638.6	22588	31390	26103.6	27387.3	20920.5
10.04_681.3670m/z	55911.6	51899.3	49511.9	52964.4	62695.4	54238.5	60072.3	56796.7	51156	56219.8	50997.2	57626.8	30121.9	33125.2	35152.4	41171.8	30270.1	43664.7	37997.9	46238.5	52411.3	48831.4	55218.3	54466.3	39325.9	61049.5	52416.2	54923	43674.4	42666.3	50468.9	44750.7	54360.1	59050.5	28482.5	33483.4	63928.7	42473.1	38364.7	34556.7
10.04_712.3718n	61795	57059.6	47000.8	71867.1	45548.5	50915.3	56098.8	54484.2	38875.7	42328.5	38210.2	39086.1	37089	42080.7	48622.3	47125.2	35902.9	37566.2	54184.4	36588.5	34403.2	51935.8	22875.2	21318.1	36788.5	41239	38291.5	32238.4	25467.7	27624.5	34135.1	48100.1	34444.2	59106.1	39288.2	44274.4	63308.4	35449.5	40350.1	50569.5
10.04_727.3935m/z	52934.3	53990.9	61536.9	59768.2	54951.5	49893.1	62541	50967.8	45613.6	32932	32388.3	34939.8	28018.5	42912.1	25206	39064.7	19393.3	46299.1	38843.6	44948.5	35675.7	39182.2	55283.4	53382.7	59716	54344.5	47235.6	53905	52158.9	54200.1	49303.3	53745.1	67376.3	53286.3	30362.2	27266.6	37696.8	26694.6	27108.2	26108.1
10.06_152.1595n	100678	90942.5	86017.6	87981.2	95477.4	86485.5	96239.9	92194.5	86087.2	80995.9	107918	103709	92123.6	97523.9	82000.8	85853.7	76257.6	96929.3	87323.3	91194.4	84637.6	90784.6	124579	140147	148540	141373	117832	127948	148215	144084	137748	149781	174424	147993	87155.3	77388.9	84743	68606.3	69558.1	70495.8
10.06_180.1521n	99313.2	90201.7	100963	89388.7	93941.6	97095.1	91023.5	80027.3	90748.1	75260.8	111095	91145.4	91345.3	95708.9	88565.7	77890.3	71942.5	114353	95765.5	85367.1	87666.3	110264	133862	149258	181841	142231	146189	145397	172461	162294	168183	169624	176605	175455	81937.9	69881	86757.6	60283.2	52850.8	66391.2
10.06_210.1627n	1.21375e+06	1.16412e+06	1.20708e+06	1.21333e+06	1.2178e+06	1.21047e+06	1.21563e+06	1.22227e+06	1.23443e+06	1.24084e+06	1.34157e+06	1.34997e+06	1.33308e+06	1.31305e+06	1.29708e+06	1.30458e+06	995821	1.33336e+06	1.18732e+06	1.17722e+06	1.26124e+06	1.31134e+06	1.75065e+06	1.95442e+06	2.37859e+06	2.05151e+06	1.991e+06	1.91707e+06	2.23479e+06	2.20233e+06	2.23076e+06	2.22463e+06	2.59674e+06	2.53689e+06	1.12357e+06	1.03443e+06	1.23394e+06	1.03424e+06	1.0647e+06	1.09315e+06
10.06_220.1681m/z	27587.1	23662	25090.6	33828.5	36595.1	32763.4	31663.2	29113.9	25567.5	32068.2	25312.7	28327	25192.3	26908.9	24764.6	26456.4	19967.4	37280	18503.4	31431.5	28641.8	25565	42005.2	47453.7	49226.8	54552.3	53013.4	52131.3	56792.5	53565.5	59667.6	56649	67644.9	62733	20954.5	16617.5	21621.8	18049.5	17367.5	17359.6
10.06_222.1825m/z	124609	114596	117208	109450	124024	117989	117834	103237	111224	112044	123233	132030	119520	117141	102518	109144	77105.4	140189	107511	97939.5	103734	116005	163201	202824	270260	210951	202567	200085	230614	233464	241966	244019	269514	266451	96391.7	91305.3	113095	77108.9	78099.1	79897.4
10.06_227.1655m/z	33553.3	30707.1	32650.3	26680.6	26338.8	26040.1	29861.9	28348.2	26706.7	29816.4	37469	33892.1	28698.9	33808.8	30248	33971.4	25818.7	30275.9	28777.4	24865.6	32489.7	27892.6	40633.2	41573.2	59163.6	44490.7	43771.8	41732.4	50214	41705.1	47968.3	50694.4	61885.9	54045.4	34172.5	26150.2	26860.9	25727.3	24102.6	28569.4
10.06_236.1629m/z	120229	119052	122227	118819	118193	115527	124082	109443	111821	103690	119258	115191	110165	110512	114838	108865	84494.7	123152	94517.1	95903.3	104510	117417	140972	157241	201437	170590	166102	167203	181827	193855	187337	193969	213824	206020	87274.4	78557.9	100263	76750.8	76462	81745.5
10.06_243.1845n	1.06604e+06	1.04123e+06	1.05328e+06	989684	1.04489e+06	1.01259e+06	1.03455e+06	990493	976718	995053	1.10032e+06	1.13298e+06	1.01497e+06	1.02084e+06	923611	1.00714e+06	764703	1.14405e+06	950972	921615	948212	1.05619e+06	1.3418e+06	1.6248e+06	2.01304e+06	1.70447e+06	1.60781e+06	1.65048e+06	1.86155e+06	1.79995e+06	1.88145e+06	1.90741e+06	2.20411e+06	2.08316e+06	840972	777114	971499	771417	705492	766347
10.06_250.1784m/z	1.05366e+06	1.02053e+06	1.06304e+06	980533	1.04529e+06	1.00773e+06	993019	913102	898668	902790	1.08107e+06	1.11663e+06	992689	963221	869484	948697	691326	1.17944e+06	882541	853717	880975	995808	1.40013e+06	1.69022e+06	2.16907e+06	1.82789e+06	1.71032e+06	1.76899e+06	1.91963e+06	1.89505e+06	1.93902e+06	1.99644e+06	2.27792e+06	2.14446e+06	786596	726950	912853	682931	614335	667794
10.06_258.2071m/z	31364.2	38815	42142.2	41835.3	45862.5	33953	51433.3	51945.5	46622.8	49071.6	51043.2	48660.6	51104.7	46592.8	52372.3	44202.4	33551.9	57355.8	40315.8	42711.4	44168.1	40197.3	71133.2	74531.2	97905.7	86898.7	77873.4	75352.3	90365.2	89526.4	92779.5	88836.8	110983	109540	41568.6	27924.1	40966.4	28467.3	39364.1	41474.8
10.06_264.1576m/z	15805.6	15947.7	19253.3	18434.6	15779.6	14563	16283.5	17443.8	15486.4	13770.1	17508.5	15929.4	18272.3	15332.7	17894.4	16168.1	10088	17559.1	13045	12582.7	16185.6	15850	17135.2	21333.6	26034.4	26138.8	22792.7	21241.1	22639.9	24991.2	26088.1	29709.4	25234.5	33572.5	12600.1	11530.7	13957.7	12664.5	9356.82	11338.5
10.06_273.1822n	80260.9	76020.1	77491.7	80514.4	81993.4	81953.4	84333.1	76966.8	77229.2	75835.6	121652	114299	102129	106869	94461.9	93955.9	66865.2	164987	78439.1	86973.9	95354.6	101240	222652	235849	267923	224332	220442	215677	236724	213439	206369	221590	242555	221577	70985.4	56780.2	68175	54068.4	44767.6	52588.3
10.06_283.2878n	6.09285e+06	5.90698e+06	6.03814e+06	5.95005e+06	6.14361e+06	5.80768e+06	6.18432e+06	5.97799e+06	5.96905e+06	5.92666e+06	3.69416e+06	3.62399e+06	3.52282e+06	3.85137e+06	3.5632e+06	3.69082e+06	2.45646e+06	3.84102e+06	2.91497e+06	2.8766e+06	3.44015e+06	4.073e+06	5.03387e+06	5.91622e+06	5.90838e+06	5.82637e+06	6.48449e+06	6.40033e+06	6.62677e+06	7.32494e+06	7.61307e+06	7.60319e+06	9.04189e+06	9.71651e+06	2.8012e+06	2.56425e+06	3.08909e+06	2.52574e+06	2.49445e+06	2.55955e+06
10.06_307.1359m/z	17409.3	13579.7	12922.9	12875.8	15233.4	12965.8	12993	13073	11421.7	12723.9	9584.5	7179.21	10422	11480.1	10944	12133.8	8220.57	15307.1	9597.96	11505.9	13472.9	13316.2	12911.7	17060.9	20211.3	16654.3	16582.1	16224.4	19656.4	15627.8	16064.5	18012.2	17739.4	20112.3	9974.68	5821.44	12945.4	7003.37	7209.43	6914.6
10.06_317.2849m/z	8536.38	8663.9	7114.61	7836.52	8841.13	10633.4	10977	10322.7	10659	8316.28	9777.46	6753.31	12003.4	10108.9	7065.58	8213.17	7038.82	9656.6	6578.82	8611.87	6876.52	10450.8	13826.9	17064.6	18262.6	13956.6	11909.5	13310.2	11053.4	8526.18	19814.7	17264.8	21872.8	16757.2	7458.56	3591.02	7372.65	3991.28	4654.32	6454.23
10.06_328.1440m/z	53856.4	51906.4	49743.9	58101.3	47465.1	59692.2	47868.7	39180.7	39305.2	47579.8	67826.6	69532.1	67150	65370.9	58497	62078.5	42973.2	91077.8	53337.9	53061.2	53448	59295.4	118704	131736	153555	114844	109202	106627	127033	130028	112877	114873	114249	120716	49632.7	47447.8	52874.7	29289.6	31318	27602.3
10.06_334.3078m/z	283481	272865	283315	274339	278775	266927	271122	252796	262865	255603	244024	245589	216846	220381	208855	218557	177291	270187	205141	193360	230946	249231	316690	374954	448448	384120	377032	403134	441240	431051	444128	439185	511023	476956	207949	185286	226608	173250	144676	172161
10.06_362.3045m/z	607344	585897	615184	559054	592049	579309	593920	525022	526234	537383	613039	625157	553729	558378	510686	531273	398396	656994	525757	466819	502747	560300	736487	932441	1.15118e+06	944159	883073	930624	1.00799e+06	987780	1.0345e+06	1.06733e+06	1.19412e+06	1.10488e+06	465967	444052	533251	440806	397660	418687
10.06_386.3265m/z	19174.9	18557.1	17061.5	20139.1	16668.4	20015.8	19104.7	22432.4	19082.7	18241.3	19327.2	20384.5	18834.9	22203.3	18821.5	19525	15823.1	23873.2	17656.7	17832	18400	20406.8	29945.4	35882	41723.9	36490.7	34284.2	32468.1	41201.9	35163.8	37159.6	39683.3	48445.2	40553.2	15429.6	15631.7	15967.6	14012.6	9760.98	14580.7
10.06_408.3091m/z	2.74281e+06	2.65464e+06	2.75352e+06	2.59241e+06	2.73814e+06	2.64085e+06	2.58631e+06	2.49589e+06	2.44406e+06	2.45701e+06	2.95165e+06	3.01081e+06	2.45474e+06	2.4994e+06	2.28983e+06	2.37259e+06	1.68036e+06	3.5377e+06	2.47764e+06	2.30633e+06	2.19436e+06	2.80104e+06	4.52934e+06	5.55878e+06	7.23578e+06	6.00009e+06	5.68602e+06	5.92694e+06	6.10879e+06	6.04798e+06	6.22005e+06	6.54754e+06	7.69374e+06	7.24701e+06	1.93486e+06	1.76937e+06	2.34516e+06	1.73874e+06	1.55967e+06	1.69538e+06
10.06_441.1275m/z	5850.97	6151.21	8357.5	5947.45	5362.36	7132.77	7808.31	7222.3	6464.84	7661.94	11702.3	11551.7	8792.84	11125.1	10545.8	9166.77	5587.85	24276.2	4298.6	6250.39	10354.6	12759.3	36687.7	41059.3	39292.2	27854.9	35245.3	33885.4	30431.1	26892.4	25055.5	29855	31062.6	30045.3	1358.29	1223.1	5154.25	1605.95	2316.64	1177.5
10.06_510.3480m/z	29454	35947.2	29398.7	30428.4	31491.9	28127.8	37277.9	36473.6	32678.2	24324.2	29294.3	29398.8	21081.5	20576.5	22989.8	26194.2	17706.3	35857.7	20544.8	25058.3	28886	24408.1	35186.6	45143.4	54005.1	48977.8	51655.1	45740.2	46306.8	39621.7	52348.2	53086.6	59374.3	53046.9	21229.4	18303.2	27042.4	14680	10754.5	17388.7
10.06_517.3683n	78372.6	76167.6	76656.4	78899.8	86524.3	73836.7	92560.8	81449.1	78500.7	75980.6	75155.5	72989.3	65003.4	65002.7	67062.6	81014.2	45442.6	92393.3	61200.2	76051.5	82937.3	78539.9	98847.2	107780	124597	132535	123813	110283	118428	126116	138595	129491	160610	140192	61000.4	45027.7	74077.2	57655	53938.4	59055.9
10.06_523.4097n	25406.1	22589.4	31651.4	35232.2	30518.9	24131	31815.4	36643	31890.8	31794.3	7829.59	6889.08	8506.31	13264.6	14205.9	24903.1	7084.41	30986	9272.43	21365.9	23963.6	29623.9	25721.2	46750.8	62182	45562	47785	55005.4	34988.1	31295.5	55805.3	64069.9	77581.4	64739.1	4316.5	7221.47	17570.7	11466.8	13372.2	10387.5
10.06_537.3355m/z	35681.1	35060.1	37153.6	32717	37273.1	40906.4	31754.2	22210.5	25281.8	18913.5	29630.1	31381.6	24018.7	15730.9	19897.4	15677.2	25271.4	33119.8	25832.5	21039.6	14173.4	18203.1	40766.2	32128.4	25551.1	32147.9	28343.1	24727	51937.4	44886.3	44286.3	34147.6	38123	34163.4	33866.9	30310.9	26576.6	18189.6	15696.2	14766.9
10.06_566.5760n	59025.6	44178.7	53730.3	52049	60344.7	56642.4	51917.3	53849.9	58371.6	56839.2	5117.76	7323.76	3529.2	10154.1	4770.15	1329.07	8981.97	6604.82	15837	3842.67	5013.9	15534.6	14644	31768.3	7034.95	28777.6	38662	38300.5	12318.9	29766	36047.7	53803.5	70450	105750	2181.28	12130.8	4556.47	10162.3	1444.26	1177.55
10.06_569.3787m/z	31582.1	33698.9	37195.3	35232.5	29599.1	25063.8	37430.1	31004.7	34964.8	32101.5	28531.9	23401.4	18643.4	19518.3	27196	23084.3	9336.87	33780.4	15817.1	23064.6	32951.6	38378.2	39525.1	46827.6	60446.1	55408.6	46844.9	51346.5	40777.1	46811.6	55524.4	57957.1	73379.7	59040.2	10921	14289.4	23673.3	19350	18780.2	12301.3
10.06_584.3338m/z	68577.3	72867.3	75469.5	82993.3	79052.5	77659.2	84235.2	74764.7	75390.4	76665.7	86104.4	79333.4	65039.7	65193.7	67945.8	80169.3	71808.5	72286.6	77185.3	91618.8	74014.1	82820.8	54598.7	54764.3	60644.9	62603	57384.1	61256.6	58981.5	51483.8	64138.5	73903.7	59853.2	71952.4	68863.6	58922.5	78169.4	73438.3	67220.7	59301.9
10.06_635.2873m/z	202131	198768	210985	191958	214643	203554	214453	207767	223365	211670	196002	242126	166301	235277	277439	325380	199043	103854	128290	164503	201977	159658	38206.6	39140.2	37737.1	49518.7	44348.9	49027.9	52322.3	40375.6	55297.3	49034.1	48963.4	54481.8	333921	240063	550547	290347	323949	250781
10.06_635.4847m/z	31775.7	35536.7	37969	28658	33681.6	30551.5	47108.2	32551.1	31611.3	29165.8	19030.7	12324	10299.2	14924.7	19574	18612.7	5672.65	17684.5	10211.7	14583.5	13446.7	18811.8	27998	35852.3	32101	39908.9	50127.5	43241.8	24051.9	23126.4	36930	55993.7	58673.3	55965.3	10573.9	10621.8	14526	13592.1	7730.91	17030.1
10.06_637.4832m/z	108341	100111	113216	105193	124011	106324	121652	103981	88204.3	95339.4	49593.2	38460.9	27480.8	55066.6	39567.5	55982.7	18013.1	79104.3	30708.1	44434	56767.4	56135.3	88685	117945	98853.3	113002	124508	121462	89820.1	105226	140073	160732	165319	167318	34509.4	29283.5	43336.5	28959.9	28075.7	22465.6
10.06_641.4905n	71207.8	57858.9	66962.1	71557.7	81968.8	53085.5	68596.3	49081.7	60750.4	52533.6	29052.9	18301.5	27104.2	21056.4	24426.8	28285.9	5495.12	51164.8	11093.6	28070.1	27768.2	40554.3	69225.6	75342.4	95089.3	94709.5	99734.7	87113.1	58998.6	70529.7	96105.1	108007	102945	117695	7840.65	7395.68	28522.7	15572.1	13324.7	10734.4
10.06_770.6403n	1.489e+06	1.42304e+06	1.48886e+06	1.43742e+06	1.43458e+06	1.45958e+06	1.3065e+06	1.23603e+06	1.21606e+06	1.18713e+06	1.81178e+06	1.81006e+06	1.38432e+06	1.3295e+06	1.24648e+06	1.29611e+06	965022	1.96837e+06	1.44493e+06	1.25906e+06	1.16105e+06	1.44659e+06	2.1861e+06	2.59765e+06	3.43938e+06	3.01995e+06	2.80859e+06	2.81714e+06	3.12937e+06	3.05118e+06	3.15492e+06	3.21409e+06	3.67875e+06	3.50994e+06	1.06112e+06	977954	1.27732e+06	969398	783828	919690
10.07_356.2918m/z	148265	136980	139815	133355	142684	140100	144006	140728	136667	137851	141961	140976	141816	138656	132457	131050	101861	144571	124261	126418	141364	148537	184756	234783	276926	236189	221225	223382	238868	249802	249101	257078	296680	276420	122273	117096	141621	113733	109667	116385
10.07_417.2032m/z	57452.2	56538.2	61172.7	61136.9	55817.2	61195.8	51017	34540.1	41744.2	39577.4	57756.8	56268.7	48000.1	49486	44034.8	34406.2	49293.6	45221.3	48902.3	40920.7	42430.7	33710.2	57687	58857.7	59736.1	52889.6	50263.8	41508	93837.6	90623.5	66347.6	67690.7	65272.6	60639.9	53791	41876	48864.2	37236.2	32590.7	34475.2
10.07_427.2485m/z	93097.5	92039.2	93711.4	95531.9	96904.9	95161	93628.6	90093.7	86553.8	89484.1	90402.9	88214.5	83649.2	82801.1	81960	71052.8	68832.1	88979.9	71458.5	62267.2	70885.7	75532.7	120051	136888	162796	128837	136302	136911	156638	157865	146935	153137	162414	179542	76872.1	65981.9	73471.7	58765.8	55785.6	55173.7
10.07_431.3850m/z	897498	847632	879686	850084	890925	944768	919171	945712	929993	927218	1.42128e+06	1.40217e+06	1.23822e+06	1.18121e+06	1.09798e+06	1.11907e+06	1.07024e+06	1.43838e+06	1.12928e+06	1.07351e+06	1.02882e+06	1.10731e+06	1.88984e+06	2.0258e+06	2.2144e+06	1.9994e+06	1.89651e+06	1.78341e+06	2.54277e+06	2.36769e+06	2.26092e+06	2.21518e+06	2.54061e+06	2.45948e+06	983393	896601	970211	845184	742058	893504
10.07_495.2503m/z	155888	144149	148558	149968	143394	149438	159309	136815	138421	141932	115286	121602	106831	117572	111273	120128	109513	118654	158336	115816	150664	126434	143959	145133	143470	169657	176262	169611	207819	289556	343114	275575	251242	234089	157575	124768	144552	101282	120314	108743
10.07_765.3738m/z	47665.6	31484.2	43754.5	46799	34482.7	64547.7	36459.4	41374.6	30187.6	25216.1	28517.3	32458.6	24660.7	28222.7	11169.9	51326.3	70649.4	2493.9	38980.6	9546.82	25754.3	25377.7	3432.3	3369.62	2865.72	1775.96	1465.36	1287.41	22711.8	12922	24591	7990.07	8066.42	9783.06	87507	88947.3	77780.1	118661	91284.2	104393
10.09_801.3792m/z	44233.7	79668.4	56052.4	62139.5	60720.8	49766.5	48724.3	45764.2	65533.2	49064.5	25563.6	43421.9	32487	42046.8	40466.4	43115.3	74043.5	6716.8	62951	31818.9	47618.4	15661.8	7052.38	656.393	579.923	4893.62	1642.9	3789.22	11928.9	12418.2	15393.9	6888	5763.92	3380.14	98486.9	71258.6	91412.6	104535	98483.1	79019.5
10.11_1081.5344m/z	88281.5	86719.8	82885.4	108850	91374.6	96986.7	92673.1	117076	113260	85908.6	15560	65838.3	42814.1	61055.7	94769.1	84798.6	116942	3351.76	120373	102449	99775.2	40356.5	19998.9	20463	25749.2	22341.8	23076.1	18970.9	2792.43	419.752	5765.17	3756.1	17153.7	946.383	90752.4	142767	149287	180045	265767	218241
10.11_325.1112m/z	25881.4	25954.2	23561.6	22376.1	26145.1	24550.6	33903.3	24095.7	36923.7	29173.4	21549.2	20802.3	24762.2	29836.6	31566.7	37337.1	20279.8	12255.3	25006.5	26101.5	34942.3	25634.3	14479.7	15078.8	23242.8	25496	28018.9	20973.6	30411.8	39975.5	42926.9	40108.4	41175.5	44586.8	21993.6	20973.2	21729.7	29879.1	21165.6	27616.3
10.11_664.2405m/z	79377.8	80513	80220.2	88412.3	85113.2	87800.5	78363.9	86351.2	92574.8	74252.6	79278.8	81695.8	111742	126708	145455	132981	102575	48109	100313	91868.2	147157	86905.6	28478.9	22694.2	14558.4	31843.6	24488.4	33544.7	18174.3	31232.7	38694.6	30995.8	28875.9	41218.7	143576	118862	148735	104779	132293	125205
10.12_296.1081m/z	81980.9	81065.1	81347.6	83743.5	80190.8	76381.6	90987.9	94777	102682	93256.6	71157	71772.5	61454.1	87138.2	87646	96081.1	74753.8	57804.9	72829	77238.6	86603.2	86090.9	55705.4	63209	75582.8	88404.3	84545.3	80618.1	88447.3	93912.8	115395	101241	104774	132925	69501	64054.7	81899.4	72543.7	83450.9	83231.4
10.12_304.0961m/z	116900	125682	124334	116875	124148	107858	143085	154544	159359	156907	65680	101508	105354	123767	133474	159252	100723	42397.1	113358	106745	145407	93188.8	28668.4	28630.5	45257.1	69663.8	78550.1	58952.7	108391	133389	133487	122170	134826	182397	107420	112160	139893	143718	118745	157489
10.12_312.0823m/z	51052.9	37363.8	39887.5	38683.2	34327.2	35147.9	50662.7	48078.7	59584.6	46922.3	25488.7	38667.8	43565.6	37791.2	30292.9	50458.2	34490.6	20903.7	38412.2	40735	46577.5	39879.9	20465.7	18441.1	30791.2	27696.1	30319.4	26363.5	35572.3	48485.4	48755.1	60609.6	49728.4	68265.9	37352.1	35632.2	51245.9	44580.9	42348.6	57397.1
10.12_340.1018m/z	104901	101694	98395.8	90850.4	92306.1	81386.1	111905	124657	142283	136631	90565.7	107426	75161.2	92258.3	93710.3	107613	115874	71273	121596	142741	151021	150324	44373.3	46595.7	38616.1	57489.2	35335.7	61551.8	21274	19806.8	16977.9	27839.8	27338.3	31666.7	85328.4	79130	85098.7	89563	81296.2	90319.2
10.12_382.2752n	126355	118841	116309	123182	124817	136210	116198	110634	116700	110847	128922	116532	107559	101473	103032	108637	105168	104836	100635	94218.7	96693.5	109935	125506	135475	155315	154246	139698	140150	160836	145975	141967	151310	161228	159643	135906	124868	119447	88300.3	93256.2	82450.9
10.12_504.7616m/z	54645	58364.3	67725.8	56745.4	71415	58005.2	72966.5	78238.5	77570.4	70273.8	28743.4	46476.3	46285.2	36976.4	43237.5	69348.5	89349.6	706.615	41662.3	41115	49307.6	19358.6	1606.13	5194.53	1101.77	2672.85	6543.69	2230.5	24591.2	28342.3	25306.7	20870.8	10900.1	32444.8	113490	101230	91375.4	111614	106866	124452
10.12_530.2140n	817681	833597	811232	825447	877675	792823	894446	911201	926735	946133	706369	731315	840031	876002	860219	982723	821272	457286	802750	693741	837670	611158	382587	369294	437922	605774	556024	464287	701332	726629	905927	809454	761997	931802	951856	923716	1.04317e+06	1.00311e+06	1.01305e+06	1.01442e+06
10.12_539.2064m/z	1.61648e+06	1.58946e+06	1.59629e+06	1.58904e+06	1.67115e+06	1.46759e+06	1.78533e+06	1.8575e+06	1.88111e+06	1.89359e+06	1.12864e+06	1.42171e+06	1.30405e+06	1.49611e+06	1.52627e+06	2.00017e+06	1.53177e+06	548493	1.64141e+06	1.46897e+06	1.59009e+06	1.12004e+06	488047	457801	549371	970020	987129	703462	1.14044e+06	1.2918e+06	1.71825e+06	1.45723e+06	1.55241e+06	1.91656e+06	1.619e+06	1.63001e+06	1.97262e+06	1.93334e+06	1.96264e+06	2.14567e+06
10.12_550.6303m/z	64000.1	62779.8	62598.9	58912.6	49490.4	49502.5	57731.4	46511.4	41098.4	40739.6	71591	67505.4	57081.4	67447.6	63029.9	63581.5	60196.7	73840.7	59013.6	53256.6	61571.5	56450.6	84768	89086.1	123390	113310	87361.8	110831	109692	112154	130243	119253	104094	108396	62171.1	56119.9	59587.8	50248.1	43608.6	37738.9
10.12_559.7401m/z	20032.4	16116.4	17827.4	16699.5	17861.2	10286	21439	15463.1	12821.6	28359.4	3597.69	5329.66	4009.44	14459.7	20208.2	17317.7	21083.3	13864.3	18225	27409.8	40961.3	14544.1	10271.5	10012	10715.3	8698.09	9622.04	10661.9	6039.83	1002.97	1479.12	1027.51	679.142	2015.61	17797.9	25963.2	21433.7	34926.5	17669.4	40395.2
10.12_575.2319m/z	90725.5	87369.8	89737.6	85879.6	88669.2	81289.1	100060	99179.5	96186.8	98010.8	54296.5	72153.6	78409.1	93900.2	89918	114528	80615.8	37929.9	86914.6	82756	102892	83138.4	33441	31762.1	40076.5	65844.2	64278.2	50063.1	73384.3	85022.4	103875	88503.7	103149	103726	88786.9	76023.2	103640	102124	105102	109809
10.12_582.2369m/z	149941	140682	154703	152431	160478	137489	170293	167235	169388	187404	109396	137490	127562	163181	171695	198548	134363	74329.3	141242	153354	181182	130182	45672.2	52500.4	56518.8	107928	96356.9	59487.8	105610	122874	158974	136401	135741	153976	168217	141727	201673	175366	178394	200517
10.12_586.2436n	1.01885e+06	1.04635e+06	1.04099e+06	1.10987e+06	1.05776e+06	986362	1.07996e+06	1.08795e+06	1.16553e+06	1.11853e+06	837840	937116	859559	973528	1.04551e+06	1.11959e+06	1.02986e+06	367000	982965	888866	968715	723367	429032	385634	420540	642205	725992	454562	969641	1.06918e+06	1.21725e+06	1.04301e+06	1.01343e+06	1.27643e+06	1.16532e+06	1.0971e+06	1.25077e+06	1.27328e+06	1.32068e+06	1.30553e+06
10.12_621.2678m/z	278547	254064	268388	238450	228803	231909	250788	241693	246361	208979	255659	292944	865933	370343	334832	384613	377269	94861.4	193400	209426	308966	159473	45782.8	35204.3	35886.7	45392.9	25021.2	35442.5	33182	27817.3	43282.5	40618.2	28799.8	26785.4	527494	500155	461526	369764	462292	405286
10.12_623.1616m/z	98651.5	108313	112939	105287	112816	98902.9	110544	107838	106103	113998	103320	96284.1	105159	111441	124357	127311	107519	52416.1	103419	86463.1	100620	64600	41123.4	38454.4	29956.1	70158.6	75672.9	45129.4	121139	80944.7	101043	94275.8	108943	141026	127465	110410	116061	127927	107559	116860
10.12_969.5710m/z	579477	569448	529898	587129	567688	650183	644370	623139	625604	628309	262210	361403	264517	266956	324207	606272	1.06185e+06	2949.51	505336	329621	341523	110600	13025.4	3527.08	1494.24	19497	13729.8	4623.88	105637	133158	301961	150543	123213	271219	1.53422e+06	1.47074e+06	1.14091e+06	1.49839e+06	1.84565e+06	1.60325e+06
10.12_990.5434n	928875	953069	945666	988238	965139	869031	1.19109e+06	1.24601e+06	1.26284e+06	1.16817e+06	352864	559848	416078	509820	600776	1.06374e+06	1.4895e+06	9859.95	764154	574465	631424	211284	28042.9	2944.51	885.393	102173	100860	18896.6	244897	375413	718618	398564	334467	640994	2.0875e+06	1.92685e+06	1.80093e+06	2.34841e+06	2.88967e+06	2.5406e+06
10.14_1023.4900m/z	184777	175709	182963	219718	213954	208329	242854	229655	268615	245050	76934.3	123350	72665.7	108063	123867	252649	284959	84563.8	178900	149012	145637	41116.3	1363.52	37821.5	3351.49	46335	3450.54	1887.27	21200.6	33042.7	115698	42996	36372.4	113989	404198	372051	345530	466668	534144	472124
10.14_1024.5212n	928025	916605	894595	947269	962054	942324	1.11809e+06	1.17859e+06	1.1155e+06	1.13673e+06	406845	593855	432641	498108	580055	1.01098e+06	1.37661e+06	22800.6	814054	613430	669139	243471	28254.9	2474.25	230349	74810.5	84636.2	3493.56	289189	425403	604020	413770	319874	565578	1.86822e+06	1.67481e+06	1.52814e+06	1.86877e+06	2.18898e+06	1.96808e+06
10.14_449.2669m/z	4.77256e+06	4.66622e+06	4.67173e+06	4.58946e+06	4.74088e+06	4.64967e+06	5.11118e+06	5.19648e+06	5.21642e+06	5.20043e+06	3.08151e+06	3.90539e+06	3.30876e+06	3.44983e+06	3.49522e+06	5.00093e+06	5.95445e+06	1.01987e+06	4.3822e+06	3.8342e+06	4.20906e+06	2.54384e+06	1.0536e+06	990582	1.06672e+06	2.03167e+06	2.03392e+06	1.25092e+06	3.18622e+06	3.6114e+06	4.39145e+06	3.65677e+06	3.74706e+06	4.51489e+06	6.66937e+06	6.18419e+06	5.87053e+06	6.28775e+06	6.70009e+06	6.69177e+06
10.14_476.1883n	369749	374233	374029	392937	394290	375392	397507	380232	385538	385766	316768	326929	340407	337773	340693	392189	358803	205304	403792	290835	324092	266536	223389	195729	218871	242690	253989	198700	361694	366403	377744	365276	328654	379868	424400	401427	429703	417174	420119	420036
10.14_484.2807n	1.2178e+07	1.19799e+07	1.20522e+07	1.19251e+07	1.24181e+07	1.14898e+07	1.33823e+07	1.40837e+07	1.40867e+07	1.42665e+07	8.18419e+06	1.03569e+07	9.13989e+06	9.71744e+06	1.02256e+07	1.37421e+07	1.29303e+07	3.7826e+06	1.17746e+07	1.02032e+07	1.11266e+07	7.38969e+06	3.49787e+06	3.33809e+06	3.71415e+06	6.43626e+06	6.60248e+06	4.6259e+06	9.82759e+06	1.07311e+07	1.2496e+07	1.11886e+07	1.13813e+07	1.3823e+07	1.45561e+07	1.41094e+07	1.50417e+07	1.58467e+07	1.64928e+07	1.75627e+07
10.14_507.2692m/z	1.12669e+07	1.11661e+07	1.11434e+07	1.13391e+07	1.16323e+07	1.07058e+07	1.2823e+07	1.34457e+07	1.35173e+07	1.35441e+07	7.76304e+06	9.65984e+06	8.71374e+06	9.62244e+06	1.00558e+07	1.37252e+07	1.23649e+07	2.99356e+06	1.06485e+07	9.51344e+06	1.02838e+07	6.79286e+06	3.00428e+06	2.8339e+06	3.357e+06	6.32551e+06	6.58418e+06	4.16029e+06	8.61745e+06	9.73126e+06	1.24551e+07	1.05658e+07	1.13348e+07	1.37361e+07	1.46297e+07	1.41137e+07	1.57365e+07	1.64852e+07	1.802e+07	1.79543e+07
10.14_520.2154n	751140	748297	780460	746974	777799	718720	803785	797118	803121	801943	554502	705535	656081	651454	719884	884796	697029	403892	870745	658884	668637	501364	324153	293949	395761	548723	505442	406151	663563	720316	929221	792283	759754	942143	814085	838947	931620	867916	866890	931117
10.14_541.2076m/z	1.43279e+06	1.41582e+06	1.45549e+06	1.43261e+06	1.49276e+06	1.32974e+06	1.58e+06	1.63378e+06	1.6275e+06	1.67711e+06	973328	1.24622e+06	1.15735e+06	1.33738e+06	1.32513e+06	1.71533e+06	1.33076e+06	541738	1.42612e+06	1.29234e+06	1.36547e+06	965075	457821	454429	551691	922374	893889	646977	1.11646e+06	1.27607e+06	1.7115e+06	1.40569e+06	1.43897e+06	1.73311e+06	1.49622e+06	1.49042e+06	1.83026e+06	1.8044e+06	1.81584e+06	1.9578e+06
10.14_551.1939m/z	43599.5	47340.2	47385.5	57269.8	51167.4	41736.8	47189.7	50218.6	57390.4	55482.7	29339.6	38701.5	36118.2	50281.1	46568.9	57988.9	43483.4	10868.1	52352.5	45416.2	47442.2	27471.4	8902.64	2694.79	7670.29	23606.5	17331.4	15673.7	32269.4	24986.7	55059.3	28933.5	45967.3	55693.1	50712.2	48017	55182.3	59664.1	46944	60271.7
10.14_551.6938m/z	10022.5	11224.5	11590.4	9260.07	10860.7	5057.05	10172.9	10137.7	13283.3	7574.26	1988.35	7177.88	4296.54	3343.52	14347.3	13205.3	3079.83	1854.39	9136.55	6038.12	13049.6	7640.51	1120.12	33.3201	652.921	6287.68	1764.61	1693.31	1683.24	6275.43	13649.2	13662.6	4723.21	3656.73	9171.63	4963.73	14134	10867.6	9218.38	11415.2
10.14_573.2356m/z	211464	201886	204062	229737	222090	195423	257835	290596	302058	356360	134248	171618	189490	222478	243816	289450	209868	96502.5	213372	293620	320996	249782	68635.9	67398.8	83170.3	91312.1	103545	83667.1	104769	119963	140210	124431	126305	163009	198508	196781	233661	253502	288966	322820
10.14_609.1968m/z	137833	157484	158056	157390	159989	136484	174801	215957	219686	227891	96347.8	146546	135002	171038	187309	212655	134693	65876.8	184279	212735	209923	205922	42105	33423.2	50861.5	89919.1	102537	76039.8	85776.7	111642	163162	124689	137892	189989	141241	143834	174786	173129	181500	207181
10.14_638.2742n	1.72338e+06	1.64514e+06	1.6957e+06	1.63068e+06	1.70313e+06	1.65118e+06	1.79749e+06	1.8036e+06	1.79066e+06	1.77763e+06	2.49892e+06	2.43794e+06	9.97229e+06	4.73445e+06	4.34903e+06	4.75162e+06	3.91246e+06	512397	1.10204e+06	1.50468e+06	4.60168e+06	1.05602e+06	191473	144482	160085	181330	200571	196902	87604	74508.1	85299.5	89566	107339	115659	4.76185e+06	4.372e+06	3.93079e+06	2.81041e+06	3.18829e+06	2.91851e+06
10.15_316.2414n	215971	192586	228712	190001	196620	183134	177998	194572	187140	218613	84480.8	115111	106680	70326.6	67083	103333	85298.2	56188	94830.4	77817.8	83606.9	117608	74737	76813.2	114690	76835.2	64640.1	64408	82787.8	81093	86952.4	87803.1	109513	90763.5	85813.5	77432.2	74011.2	49295.5	56857.5	50730.7
10.15_529.2523m/z	925932	900998	901255	931220	920973	877993	994707	1.03299e+06	1.04236e+06	1.04906e+06	761885	797883	809222	843555	883126	1.10087e+06	883872	347433	795498	707949	800376	613498	389745	393263	471840	753644	767214	505599	929443	1.04348e+06	1.31609e+06	1.13706e+06	1.25026e+06	1.4881e+06	1.08721e+06	1.03214e+06	1.21311e+06	1.15686e+06	1.2187e+06	1.21894e+06
10.17_174.6319m/z	36113.8	30069.4	39909.3	32551.7	31390.1	37644.8	30136.6	29126.2	30441.4	26637.5	18659.2	18102.1	24691.3	18807.5	15790.7	18971.3	14478.5	29022.9	19222.4	15866.2	24088.3	23073.2	29652.1	35388.4	32155.9	29945.6	36587.9	47198.8	36134.3	45179	34607	45870.6	44906.7	48143.8	17319.5	15331.3	19072.7	8934.25	1974.86	4363.36
10.17_181.6222m/z	13999.8	10027.2	11360.1	9084.54	9541.44	13068.4	6030.29	10960.7	8107.34	5905.48	12032	13838.5	10122.7	7503.32	6198.83	8752.16	11711.5	9552.49	5412.02	9247.6	8443.35	8570.37	5575.67	8089.85	9092.81	10813.2	6061.2	6722.93	10120.4	6871.49	7704.03	8255.97	6518.18	6510.65	12029.2	12154.3	13305.3	6264.2	4329.98	5138.71
10.17_195.1448m/z	56572.1	53887.2	59127	43929.4	48550.9	52161	47032.4	42017.3	42844.2	45179.9	35149.4	37291.6	35937.3	32980.7	27879.1	28007.1	24580.5	44826.8	29033	23299.3	35926.3	40515.6	52245.2	58969	58075.9	57176	58728.4	80789	68602.6	73567.1	69249.9	69241.5	73308.6	79585.8	23539.2	18860.9	25036.5	14688.7	10292.7	13895.6
[truncated: 6,775 more rows]

## Sheet: metaboAnalystInput-neg
Supplementary Table S1: Filtered positive and negative features based on relative standard deviation (RSD) in QC samples.
[truncated: 5,402 more rows]
