# Supplementary material for: Metabolic Responses of Pyropia haitanensis to Dehydration-Rehydration Cycles Revealed by Metabolomics
Source: Mar Drugs. 2025 May 8;23(5):203. doi: 10.3390/md23050203 (PMC12113544; doi:10.3390/md23050203)
Supplement: Supplementary file 1 [file marinedrugs-23-00203-s001.zip › Supplementary Table S2.xlsx]

## Sheet: Sheet1
Supplementary Table S2: Signal intensity and annotation information of differentially expressed organic osmolytes in P. haitanensis under different dehydration treatments.
Compound ID	Signal Intensity_0%	Signal Intensity_30%	Signal Intensity_60%	Signal Intensity_90%	Signal Intensity_R	KEGG ID	Formula	Adducts	Description	Retention time (min)	m.z
0.87_163.0605m/z	32850.5	55605.1	71895.8	78711.2	34744.3	C00095	C6H12O6	M+H-H2O	D-Fructose; Levulose; Fruit sugar; D-arabino-Hexulose;	0.86755	163.061
0.68_219.0269m/z	17024	30429.1	15829.7	10187.7	11603.6	C01487	C6H12O6	M+K	D-Allose;	0.6754	219.027
0.87_163.0605m/z	32850.5	55605.1	71895.8	78711.2	34744.3	C00247	C6H12O6	M+H-H2O	L-Sorbose; L-xylo-Hexulose;	0.86755	163.061
0.68_219.0269m/z	17024	30429.1	15829.7	10187.7	11603.6	C00159	C6H12O6	M+K	D-Mannose; Mannose; Seminose; Carubinose;	0.6754	219.027
0.74_344.1554m/z	464594	923212	921364	1.19628e+06	458030	C19635	C12H22O10	M+NH4	Scillabiose; 6-Deoxy-4-O-beta-D-glucopyranosyl-L-mannose;	0.738983	344.155
4.92_245.0430m/z	1450.79	3907.62	13223.4	28319.2	2714.72	C02985	C6H13O8P	M+H	L-Fucose 1-phosphate; 6-Deoxy-L-galactose 1-phosphate; beta-L-Fucose 1-phosphate;	4.92227	245.043
0.74_342.1166n	1.97184e+06	1.9658e+06	762781	389059	1.57359e+06	C00208	C12H22O11	M+Na, M+K, M+H-H2O	Maltose; Malt sugar; alpha-D-Glucopyranosyl-(1->4)-D-glucopyranose;	0.738983	365.106
1.07_606.0858m/z	1829.04	17819.9	70024.5	117730	5417.18	C00394	C16H25N5O16P2	M+H	GDP-glucose; GDP-D-glucose; GDP-alpha-D-glucose;	1.06617	606.086
0.71_405.0757m/z	1918.55	6289.18	15481.3	20969.8	1529.32	C04534	C12H23O14P	M+H-H2O	6-Phospho-beta-D-glucosyl-(1,4)-D-glucose; Cellobiose 6'-phosphate; Cellobiose 6-phosphate;	0.7104	405.076
0.74_342.1166n	1.97184e+06	1.9658e+06	762781	389059	1.57359e+06	C00089	C12H22O11	M+Na, M+K, M+H-H2O	Sucrose; Cane sugar; Saccharose; 1-alpha-D-Glucopyranosyl-2-beta-D-fructofuranoside;	0.738983	365.106
0.71_405.0757m/z	1918.55	6289.18	15481.3	20969.8	1529.32	C00689	C12H23O14P	M+H-H2O	alpha,alpha'-Trehalose 6-phosphate; Trehalose 6-phosphate;	0.7104	405.076
0.74_163.0604m/z	27857.4	16111.3	7880.72	10546.2	26288.5	C00795	C6H12O6	M+H-H2O	D-Tagatose; lyxo-Hexulose;	0.738983	163.06
0.97_689.2145m/z	1950.9	7531.14	18166.9	23995.6	1052.86	C01613	C24H42O21	M+Na	Stachyose;	0.974	689.215
7.95_407.1666m/z	391030	2.29724e+06	173045	84633.4	105448	C01674	C16H28N2O11	M+H-H2O	Chitobiose; Diacetylchitobiose; N,N'-Diacetylchitobiose;	7.95262	407.167
0.69_182.0799n	11531.8	23626.2	91286.7	207406	12225	C00794	C6H14O6	M+Na, M+K	D-Sorbitol; D-Glucitol; L-Gulitol; Sorbitol;	0.689683	205.069
0.71_175.0583m/z	5848.28	10496.9	18872.3	19048	6282.98	C00379	C5H12O5	M+Na	Xylitol;	0.7104	175.058
3.86_132.1023m/z	29006.1	70130	76949.9	180727	27936.9	C08263	C6H13NO2	M+H	beta-Alaninebetaine; beta-Alanine betaine; Propiobetaine; Trimethylalanine;	3.85502	132.102
2.45_114.0915m/z	14536.5	41032.9	102847	157773	13719.5	C08263	C6H13NO2	M+H-H2O	beta-Alaninebetaine; beta-Alanine betaine; Propiobetaine; Trimethylalanine;	2.4463	114.091
4.02_132.1024m/z	38860.5	90855.4	62639.1	100677	33111.8	C08263	C6H13NO2	M+H	beta-Alaninebetaine; beta-Alanine betaine; Propiobetaine; Trimethylalanine;	4.0186	132.102
2.33_132.1024m/z	103343	412572	355051	547377	81617.7	C08263	C6H13NO2	M+H	beta-Alaninebetaine; beta-Alanine betaine; Propiobetaine; Trimethylalanine;	2.32558	132.102
0.71_116.0706m/z	7944.28	13205.1	16554.1	18481.1	7769.76	C00148	C5H9NO2	M+H	L-Proline; 2-Pyrrolidinecarboxylic acid;	0.7104	116.071
