# Supplementary material for: Metabolic Responses of Pyropia haitanensis to Dehydration-Rehydration Cycles Revealed by Metabolomics
Source: Mar Drugs. 2025 May 8;23(5):203. doi: 10.3390/md23050203 (PMC12113544; doi:10.3390/md23050203)
Supplement: Supplementary file 1 [file marinedrugs-23-00203-s001.zip › Supplementary Table S3.xlsx]

## Sheet: Sheet1
Supplementary Table S3: Signal intensity and annotation information of differentially expressed antioxidant system in P. haitanensis under different dehydration treatments.
Compound ID	Signal Intensity_0%	Signal Intensity_30%	Signal Intensity_60%	Signal Intensity_90%	Signal Intensity_R	KEGG ID	Formula	Adducts	Description	Retention time (min)	m.z
1.08_176.0325n	5486.37	9421.07	548035	1.14142e+06	9848.1	C00072	C6H8O6	M+H, M+Na, M+H-H2O	Ascorbate; Ascorbic acid; L-Ascorbate; L-Ascorbic acid; Vitamin C;	1.08045	177.04
1.08_176.0325n	5486.37	9421.07	548035	1.14142e+06	9848.1	C01041	C6H8O6	M+H, M+Na, M+H-H2O	Monodehydroascorbate; Monodehydroascorbate radical; Ascorbate radical; Semidehydroascorbic acid;	1.08045	177.04
0.81_330.0733m/z	8715.5	13544.3	1.88406e+06	4.34635e+06	12371	C00051	C10H17N3O6S	M+Na	Glutathione; 5-L-Glutamyl-L-cysteinylglycine; N-(N-gamma-L-Glutamyl-L-cysteinyl)glycine; gamma-L-Glutamyl-L-cysteinyl-glycine; GSH; Reduced glutathione;	0.810417	330.073
3.98_159.0287m/z	6991.72	7235.12	20149.9	19768.5	8403.87	C00072	C6H8O6	M+H-H2O	Ascorbate; Ascorbic acid; L-Ascorbate; L-Ascorbic acid; Vitamin C;	3.97575	159.029
9.94_473.3963m/z	9568.16	13332.1	35840.6	42446.3	5482.89	C13202	C31H52O3	M+H	alpha-Tocopherol acetate; Tocopherol acetate;	9.94428	473.396
0.69_182.0799n	11531.8	23626.2	91286.7	207406	12225	C00794	C6H14O6	M+Na, M+K	D-Sorbitol; D-Glucitol; L-Gulitol; Sorbitol;	0.689683	205.069
0.71_116.0706m/z	7944.28	13205.1	16554.1	18481.1	7769.76	C00148	C5H9NO2	M+H	L-Proline; 2-Pyrrolidinecarboxylic acid;	0.7104	116.071
0.87_163.0605m/z	32850.5	55605.1	71895.8	78711.2	34744.3	C00137	C6H12O6	M+H-H2O	myo-Inositol; D-myo-Inositol; 1D-myo-Inositol; L-myo-Inositol; 1L-myo-Inositol; meso-Inositol; Inositol; Dambose; Cyclohexitol; Meat sugar; Bios I;	0.86755	163.061
4.00_171.0294m/z	4372.99	7537.14	30097.2	38602.3	3157.78	C01424	C7H6O5	M+H	Gallate; Gallic acid; 3,4,5-Trihydroxybenzoic acid; 3,4,5-Trihydroxybenzoate; Pyrogallol-5-carboxylic acid;	4.00432	171.029
8.40_607.3924m/z	15713.6	51695.1	5012.27	1924.7	19207.3	C08601	C40H56O2	M+K	Lutein; Xanthophyll;	8.40053	607.392
4.79_442.2262m/z	65233.3	139982	51903.1	68125.4	67427.9	C18053	C25H28O6	M+NH4	Sophoraflavanone G;	4.78725	442.226
1.46_221.0585m/z	1261.44	9306.84	78247.2	59375	2240.98	C01495	C15H10O3	M+H-H2O	Flavonol;	1.46477	221.059
3.93_212.0925m/z	7526.2	18529	7750.99	8587.4	6974.91	C01494	C10H10O4	M+NH4	Ferulate; Ferulic acid; 4-Hydroxy-3-methoxycinnamic acid; 3-Methoxy-4-hydroxy-trans-cinnamate; 4-Hydroxy-3-methoxycinnamate;	3.92645	212.093
3.83_148.0531n	1.26124e+06	3.90462e+06	5.74822e+06	8.02166e+06	948816	C10438	C9H8O2	M+H, M+NH4, M+H-H2O	Cinnamic acid; Benzeneacrylic acid;	3.82645	166.087
0.71_175.0583m/z	5848.28	10496.9	18872.3	19048	6282.98	C00296	C7H12O6	M+H-H2O	Quinate; Quinic acid; Kinic acid; Chinic acid; L-Quinic acid; L-Quinate; (-)-Quinic acid;	0.7104	175.058
1.08_579.1446m/z	5506.56	43670.2	54264.2	67478.8	10831.7	C17639	C30H26O12	M+H	Procyanidin B2; Procyanidol B2;	1.08045	579.145
4.30_190.0771m/z	9793.67	22670.1	26601.3	35095.1	12361.1	C15549	C15H11O+	M+H-H2O	Anthocyanin;	4.30292	190.077
