# Supplementary material for: Metabolic Responses of Pyropia haitanensis to Dehydration-Rehydration Cycles Revealed by Metabolomics
Source: Mar Drugs. 2025 May 8;23(5):203. doi: 10.3390/md23050203 (PMC12113544; doi:10.3390/md23050203)
Supplement: Supplementary file 1 [file marinedrugs-23-00203-s001.zip › Supplementary Table S4.xlsx]

## Sheet: Sheet1
Supplementary Table S4: Signal intensity and annotation information of differentially expressed fatty acids in P. haitanensis under different dehydration treatments.
Compound ID	Signal Intensity_0%	Signal Intensity_30%	Signal Intensity_60%	Signal Intensity_90%	Signal Intensity_R	KEGG ID	Formula	Adducts	Description	Retention time (min)	m.z
8.17_330.3376m/z	6168.61	37016.1	58820.2	75067.9	2901.92	C06425	C20H40O2	M+NH4	Icosanoic acid; Eicosanoic acid; Arachidic acid;	8.17335	330.338
9.81_304.2427n	8.81953e+06	8.2944e+06	6.36304e+06	8.48646e+06	5.52277e+06	C00219	C20H32O2	M+H, M+K, M+Na, M+H-H2O	Arachidonate; Arachidonic acid; (5Z,8Z,11Z,14Z)-Icosatetraenoic acid; cis-5,8,11,14-Eicosatetraenoic acid;	9.80927	305.25
10.03_306.2571n	1.35479e+06	709055	659644	808952	1.46602e+06	C16522	C20H34O2	M+H, M+Na, M+H-H2O	Icosatrienoic acid; Eicosatrienoic acid; ETA; 11,14,17-Icosatrienoic acid; (11Z,14Z,17Z)-Icosa-11,14,17-trienoic acid; 11,14,17-Eicosatrienoic acid; (11Z,14Z,17Z)-Eicosa-11,14,17-trienoic acid;	10.03	329.244
8.66_329.2464m/z	67920.2	36165	27453.6	22954	55696.4	C16522	C20H34O2	M+Na	Icosatrienoic acid; Eicosatrienoic acid; ETA; 11,14,17-Icosatrienoic acid; (11Z,14Z,17Z)-Icosa-11,14,17-trienoic acid; 11,14,17-Eicosatrienoic acid; (11Z,14Z,17Z)-Eicosa-11,14,17-trienoic acid;	8.66412	329.246
9.03_289.2514m/z	51988.6	28638.1	8034.45	10110.5	78942.6	C16522	C20H34O2	M+H-H2O	Icosatrienoic acid; Eicosatrienoic acid; ETA; 11,14,17-Icosatrienoic acid; (11Z,14Z,17Z)-Icosa-11,14,17-trienoic acid; 11,14,17-Eicosatrienoic acid; (11Z,14Z,17Z)-Eicosa-11,14,17-trienoic acid;	9.03417	289.251
10.31_308.2713n	139220	121567	77377.8	95765.9	237794	C16525	C20H36O2	M+Na, M+K, M+H-H2O	Icosadienoic acid; Eicosadienoic acid; 11,14-Icosadienoic acid; (11Z,14Z)-Icosa-11,14-dienoic acid; 11,14-Eicosadienoic acid; (11Z,14Z)-Eicosa-11,14-dienoic acid;	10.3143	347.227
9.28_291.2679m/z	7179.19	2602.13	1525.5	1672.44	17694.7	C16525	C20H36O2	M+H-H2O	Icosadienoic acid; Eicosadienoic acid; 11,14-Icosadienoic acid; (11Z,14Z)-Icosa-11,14-dienoic acid; 11,14-Eicosadienoic acid; (11Z,14Z)-Eicosa-11,14-dienoic acid;	9.27563	291.268
10.03_306.2571n	1.35479e+06	709055	659644	808952	1.46602e+06	C03242	C20H34O2	M+H, M+Na, M+H-H2O	(8Z,11Z,14Z)-Icosatrienoic acid; Dihomo-gamma-linolenic acid; (Z,Z,Z)-8,11,14-Eicosatrienoic acid; (Z,Z,Z)-8,11,14-Icosatrienoic acid; (Z,Z,Z)-8,11,14-Eicosatrienoate; (Z,Z,Z)-8,11,14-Icosatrienoate; 8,11,14-Eicosatrienoate; 8,11,14-Icosatrienoate;	10.03	329.244
8.66_329.2464m/z	67920.2	36165	27453.6	22954	55696.4	C03242	C20H34O2	M+Na	(8Z,11Z,14Z)-Icosatrienoic acid; Dihomo-gamma-linolenic acid; (Z,Z,Z)-8,11,14-Eicosatrienoic acid; (Z,Z,Z)-8,11,14-Icosatrienoic acid; (Z,Z,Z)-8,11,14-Eicosatrienoate; (Z,Z,Z)-8,11,14-Icosatrienoate; 8,11,14-Eicosatrienoate; 8,11,14-Icosatrienoate;	8.66412	329.246
9.03_289.2514m/z	51988.6	28638.1	8034.45	10110.5	78942.6	C03242	C20H34O2	M+H-H2O	(8Z,11Z,14Z)-Icosatrienoic acid; Dihomo-gamma-linolenic acid; (Z,Z,Z)-8,11,14-Eicosatrienoic acid; (Z,Z,Z)-8,11,14-Icosatrienoic acid; (Z,Z,Z)-8,11,14-Eicosatrienoate; (Z,Z,Z)-8,11,14-Icosatrienoate; 8,11,14-Eicosatrienoate; 8,11,14-Icosatrienoate;	9.03417	289.251
0.97_211.1084m/z	21880.9	51810.9	115406	177893	23207.3	C01571	C10H20O2	M+K	Decanoic acid; Decanoate; Decylic acid; n-Capric acid;	0.974	211.108
7.21_195.1368m/z	17729.3	35567.1	16134.5	8340.94	15705.6	C01571	C10H20O2	M+Na	Decanoic acid; Decanoate; Decylic acid; n-Capric acid;	7.21255	195.137
8.38_211.1102m/z	15305.8	32442.1	55684.3	22554	14224.9	C01571	C10H20O2	M+K	Decanoic acid; Decanoate; Decylic acid; n-Capric acid;	8.3798	211.11
8.65_346.2717m/z	22989.1	15244.4	23054.2	25643.4	20173.6	C06429	C22H32O2	M+NH4	(4Z,7Z,10Z,13Z,16Z,19Z)-Docosahexaenoic acid; 4,7,10,13,16,19-Docosahexaenoic acid; Docosahexaenoic acid; Docosahexaenoate;	8.64983	346.272
8.66_329.2464m/z	67920.2	36165	27453.6	22954	55696.4	C06429	C22H32O2	M+H	(4Z,7Z,10Z,13Z,16Z,19Z)-Docosahexaenoic acid; 4,7,10,13,16,19-Docosahexaenoic acid; Docosahexaenoic acid; Docosahexaenoate;	8.66412	329.246
9.54_302.2241n	4.97313e+07	5.17524e+07	1.92932e+07	3.21142e+07	2.75328e+07	C06428	C20H30O2	M+Na, M+K, M+H-H2O, M+H	(5Z,8Z,11Z,14Z,17Z)-Icosapentaenoic acid; (5Z,8Z,11Z,14Z,17Z)-Eicosapentaenoic acid; Eicosapentaenoic acid; 5,8,11,14,17-Icosapentaenoic acid; (5Z,8Z,11Z,14Z,17Z)-Eicosapentaenoate;	9.53923	303.233
9.57_320.2590m/z	350329	364848	344798	487600	161765	C06428	C20H30O2	M+NH4	(5Z,8Z,11Z,14Z,17Z)-Icosapentaenoic acid; (5Z,8Z,11Z,14Z,17Z)-Eicosapentaenoic acid; Eicosapentaenoic acid; 5,8,11,14,17-Icosapentaenoic acid; (5Z,8Z,11Z,14Z,17Z)-Eicosapentaenoate;	9.5678	320.259
3.86_341.1868m/z	54200	121874	56955.6	55687.9	57708.1	C06428	C20H30O2	M+K	(5Z,8Z,11Z,14Z,17Z)-Icosapentaenoic acid; (5Z,8Z,11Z,14Z,17Z)-Eicosapentaenoic acid; Eicosapentaenoic acid; 5,8,11,14,17-Icosapentaenoic acid; (5Z,8Z,11Z,14Z,17Z)-Eicosapentaenoate;	3.85502	341.187
3.53_183.0772m/z	8877.38	15498.5	49521.9	39620.8	15677.9	C06423	C8H16O2	M+K	Octanoic acid; Caprylic acid; Octylic acid;	3.52783	183.077
4.03_293.1884m/z	21786.7	40026.6	12114.4	12135.8	17740.1	C08362	C16H30O2	M+K	(9Z)-Hexadecenoic acid; Palmitoleic acid; cis-9-Hexadecenoic acid; (9Z)-Hexadec-9-enoate;	4.03288	293.188
8.58_237.2220m/z	40314.1	23485	61291.3	51044.3	34280.1	C08362	C16H30O2	M+H-H2O	(9Z)-Hexadecenoic acid; Palmitoleic acid; cis-9-Hexadecenoic acid; (9Z)-Hexadec-9-enoate;	8.5784	237.222
9.50_255.2322m/z	15181.9	6950.91	6018.63	5604.4	3737.02	C08362	C16H30O2	M+H	(9Z)-Hexadecenoic acid; Palmitoleic acid; cis-9-Hexadecenoic acid; (9Z)-Hexadec-9-enoate;	9.49637	255.232
9.51_237.2220m/z	90720.2	61814.7	8409.71	11055	78756.4	C08362	C16H30O2	M+H-H2O	(9Z)-Hexadecenoic acid; Palmitoleic acid; cis-9-Hexadecenoic acid; (9Z)-Hexadec-9-enoate;	9.51065	237.222
8.62_279.2327m/z	795273	1.30442e+06	704911	193823	672454	C06427	C18H30O2	M+H	(9Z,12Z,15Z)-Octadecatrienoic acid; alpha-Linolenic acid; 9,12,15-Octadecatrienoic acid; Linolenate; alpha-Linolenate;	8.62127	279.233
