# Supplementary material for: Metabolic Responses of Pyropia haitanensis to Dehydration-Rehydration Cycles Revealed by Metabolomics
Source: Mar Drugs. 2025 May 8;23(5):203. doi: 10.3390/md23050203 (PMC12113544; doi:10.3390/md23050203)
Supplement: Supplementary file 1 [file marinedrugs-23-00203-s001.zip › Supplementary Table S5.xlsx]

## Sheet: Sheet1
Supplementary Table S5: Signal intensity and annotation information of differentially expressed plant hormone in P. haitanensis under different dehydration treatments.
Compound ID	Signal Intensity_0%	Signal Intensity_30%	Signal Intensity_60%	Signal Intensity_90%	Signal Intensity_R	KEGG ID	Formula	Adducts	Description	Retention time (min)	m.z
5.58_247.1308m/z	16561.6	12935.9	4423.92	3512.49	24611.3	C06082	C15H20O4	M+H-H2O	Abscisate; Abscisic acid; (+)-Abscisic acid; ABA;	5.57663	247.131
5.95_247.1329m/z	19579.7	15311.7	3664.5	1570.64	34065.6	C06082	C15H20O4	M+H-H2O	Abscisate; Abscisic acid; (+)-Abscisic acid; ABA;	5.94667	247.133
6.23_247.1325m/z	39089.2	29320.5	10809.3	2603.71	69955	C06082	C15H20O4	M+H-H2O	Abscisate; Abscisic acid; (+)-Abscisic acid; ABA;	6.231	247.132
6.67_247.1314m/z	25043.5	17128.8	8907.01	5034.62	74316.7	C06082	C15H20O4	M+H-H2O	Abscisate; Abscisic acid; (+)-Abscisic acid; ABA;	6.67247	247.131
4.20_139.0395m/z	105513	139590	77944.2	14313.7	92690.8	C00805	C7H6O3	M+H	Salicylate; o-Hydroxybenzoic acid; Salicylic acid;	4.19648	139.04
8.06_193.0966m/z	15464	12957.8	10713.3	10894	24790.3	C00954	C10H9NO2	M+NH4	Indole-3-acetate; Indole-3-acetic acid; (Indol-3-yl)acetate; Indoleacetate; Indoleacetic acid; IAA;	8.05907	193.097
2.27_233.1140m/z	513546	1.14294e+06	228413	314581	564589	C08491	C12H18O3	M+Na	(-)-Jasmonic acid; Jasmonic acid; {(1R,2R)-3-Oxo-2-[(Z)pent-2-enyl]cyclopent-2-enyl}acetic acid; Jasmonate; (-)-Jasmonate;	2.26843	233.114
4.48_211.1312m/z	7763.75	5572.36	2791.82	2090.26	8103.18	C08491	C12H18O3	M+H	(-)-Jasmonic acid; Jasmonic acid; {(1R,2R)-3-Oxo-2-[(Z)pent-2-enyl]cyclopent-2-enyl}acetic acid; Jasmonate; (-)-Jasmonate;	4.4808	211.131
6.53_211.1308m/z	20902.1	20923.8	31454.9	30715.2	33060	C08491	C12H18O3	M+H	(-)-Jasmonic acid; Jasmonic acid; {(1R,2R)-3-Oxo-2-[(Z)pent-2-enyl]cyclopent-2-enyl}acetic acid; Jasmonate; (-)-Jasmonate;	6.5296	211.131
6.81_233.1166m/z	27530.4	20168.2	11492.7	3714.9	46166.1	C08491	C12H18O3	M+Na	(-)-Jasmonic acid; Jasmonic acid; {(1R,2R)-3-Oxo-2-[(Z)pent-2-enyl]cyclopent-2-enyl}acetic acid; Jasmonate; (-)-Jasmonate;	6.80748	233.117
7.91_233.1131m/z	17693.3	14010.8	13306.8	8360.38	27743.6	C08491	C12H18O3	M+Na	(-)-Jasmonic acid; Jasmonic acid; {(1R,2R)-3-Oxo-2-[(Z)pent-2-enyl]cyclopent-2-enyl}acetic acid; Jasmonate; (-)-Jasmonate;	7.90975	233.113
3.78_247.1297m/z	26944.9	83586.7	127476	197836	61215.1	C11512	C13H20O3	M+Na	Methyl jasmonate; (-)-Methyl jasmonate;	3.78358	247.13
3.91_247.1296m/z	79617.7	215770	37369.9	54516.7	87675.5	C11512	C13H20O3	M+Na	Methyl jasmonate; (-)-Methyl jasmonate;	3.91217	247.13
4.09_247.1286m/z	64996.5	97331.6	45706.9	33479	33429.1	C11512	C13H20O3	M+Na	Methyl jasmonate; (-)-Methyl jasmonate;	4.09003	247.129
5.33_242.1757m/z	2620.84	10070.2	459.571	703.583	689.316	C11512	C13H20O3	M+NH4	Methyl jasmonate; (-)-Methyl jasmonate;	5.32732	242.176
5.58_247.1308m/z	16561.6	12935.9	4423.92	3512.49	24611.3	C11512	C13H20O3	M+Na	Methyl jasmonate; (-)-Methyl jasmonate;	5.57663	247.131
6.19_207.1381m/z	17023.8	14086.5	8571.06	5484.4	31462.2	C11512	C13H20O3	M+H-H2O	Methyl jasmonate; (-)-Methyl jasmonate;	6.18813	207.138
6.23_247.1325m/z	39089.2	29320.5	10809.3	2603.71	69955	C11512	C13H20O3	M+Na	Methyl jasmonate; (-)-Methyl jasmonate;	6.231	247.132
6.56_207.1385m/z	50663.3	48870.2	26373	11792.7	118470	C11512	C13H20O3	M+H-H2O	Methyl jasmonate; (-)-Methyl jasmonate;	6.55817	207.139
6.67_247.1314m/z	25043.5	17128.8	8907.01	5034.62	74316.7	C11512	C13H20O3	M+Na	Methyl jasmonate; (-)-Methyl jasmonate;	6.67247	247.131
8.43_207.1382m/z	45472.7	55306.1	19821.6	12000.2	52341.4	C11512	C13H20O3	M+H-H2O	Methyl jasmonate; (-)-Methyl jasmonate;	8.4291	207.138
9.54_207.1384m/z	173507	157726	89024.1	109815	71341.7	C11512	C13H20O3	M+H-H2O	Methyl jasmonate; (-)-Methyl jasmonate;	9.53923	207.138
7.30_292.2041n	137398	157853	166690	118793	276466	C01226	C18H28O3	M+H-H2O, M+H	12-OPDA; (15Z)-12-Oxophyto-10,15-dienoate; (15Z)-12-Oxophyto-10,15-dienoic acid; 9(S),13(S)-12-Oxo-PDA; 12-Oxo-10,15(Z)-phytodienoic acid;	7.29825	293.212
7.82_275.2013m/z	306055	419455	133451	43593.3	343803	C01226	C18H28O3	M+H-H2O	12-OPDA; (15Z)-12-Oxophyto-10,15-dienoate; (15Z)-12-Oxophyto-10,15-dienoic acid; 9(S),13(S)-12-Oxo-PDA; 12-Oxo-10,15(Z)-phytodienoic acid;	7.8176	275.201
7.91_315.1956m/z	470880	228270	115832	76603.2	1.54985e+06	C01226	C18H28O3	M+Na	12-OPDA; (15Z)-12-Oxophyto-10,15-dienoate; (15Z)-12-Oxophyto-10,15-dienoic acid; 9(S),13(S)-12-Oxo-PDA; 12-Oxo-10,15(Z)-phytodienoic acid;	7.90975	315.196
8.12_292.2054n	350915	268572	127187	106434	656789	C01226	C18H28O3	M+H, M+Na	12-OPDA; (15Z)-12-Oxophyto-10,15-dienoate; (15Z)-12-Oxophyto-10,15-dienoic acid; 9(S),13(S)-12-Oxo-PDA; 12-Oxo-10,15(Z)-phytodienoic acid;	8.1162	315.196
8.16_275.2012m/z	65024.3	101191	80065.5	34282.1	121941	C01226	C18H28O3	M+H-H2O	12-OPDA; (15Z)-12-Oxophyto-10,15-dienoate; (15Z)-12-Oxophyto-10,15-dienoic acid; 9(S),13(S)-12-Oxo-PDA; 12-Oxo-10,15(Z)-phytodienoic acid;	8.15907	275.201
8.27_293.2124m/z	57416.1	71720.4	48756.7	44142.2	38652	C01226	C18H28O3	M+H	12-OPDA; (15Z)-12-Oxophyto-10,15-dienoate; (15Z)-12-Oxophyto-10,15-dienoic acid; 9(S),13(S)-12-Oxo-PDA; 12-Oxo-10,15(Z)-phytodienoic acid;	8.26552	293.212
8.40_292.2045n	1.09296e+06	1.80267e+06	456001	131982	759434	C01226	C18H28O3	M+Na, M+K, M+H-H2O	12-OPDA; (15Z)-12-Oxophyto-10,15-dienoate; (15Z)-12-Oxophyto-10,15-dienoic acid; 9(S),13(S)-12-Oxo-PDA; 12-Oxo-10,15(Z)-phytodienoic acid;	8.40053	315.194
9.73_293.2125m/z	24827.7	14032.3	9411.09	9251.81	31293	C01226	C18H28O3	M+H	12-OPDA; (15Z)-12-Oxophyto-10,15-dienoate; (15Z)-12-Oxophyto-10,15-dienoic acid; 9(S),13(S)-12-Oxo-PDA; 12-Oxo-10,15(Z)-phytodienoic acid;	9.73138	293.212
4.09_219.1112n	92426.6	217009	553918	869606	94559.5	C00371	C10H13N5O	M+H, M+Na, M+H-H2O	Zeatin; N6-(4-Hydroxyisopentenyl)adenine; (E)-2-Methyl-4-(1H-purin-6-ylamino)but-2-en-1-ol; trans-Zeatin;	4.09003	220.118
4.21_219.1111n	87372.1	124197	241343	369112	95214.3	C00371	C10H13N5O	M+H, M+Na, M+H-H2O	Zeatin; N6-(4-Hydroxyisopentenyl)adenine; (E)-2-Methyl-4-(1H-purin-6-ylamino)but-2-en-1-ol; trans-Zeatin;	4.21077	220.118
4.09_219.1112n	92426.6	217009	553918	869606	94559.5	C15545	C10H13N5O	M+H, M+Na, M+H-H2O	cis-Zeatin; (Z)-2-Methyl-4-(1H-purin-6-ylamino)but-2-en-1-ol;	4.09003	220.118
4.21_219.1111n	87372.1	124197	241343	369112	95214.3	C15545	C10H13N5O	M+H, M+Na, M+H-H2O	cis-Zeatin; (Z)-2-Methyl-4-(1H-purin-6-ylamino)but-2-en-1-ol;	4.21077	220.118
3.60_331.1510m/z	138213	358574	862375	1.16985e+06	191117	C00859	C19H24O6	M+H-H2O	Gibberellin A1; Gibberellin 1;	3.59927	331.151
5.38_349.1615m/z	16536	11806.6	7055.05	3475.28	46600.9	C00859	C19H24O6	M+H	Gibberellin A1; Gibberellin 1;	5.38447	349.162
6.23_331.1508m/z	22870.5	18233.1	13579.9	12131.5	61797.7	C00859	C19H24O6	M+H-H2O	Gibberellin A1; Gibberellin 1;	6.231	331.151
1.71_346.1388n	1.80202e+08	3.85666e+08	8.08071e+08	1.04127e+09	1.7877e+08	C01699	C19H22O6	M+H-H2O, M+H	Gibberellin A3; Gibberellic acid; Gibberellin;	1.71408	347.145
4.66_329.1351m/z	288921	630440	1.73325e+06	2.97518e+06	306150	C01699	C19H22O6	M+H-H2O	Gibberellin A3; Gibberellic acid; Gibberellin;	4.65868	329.135
7.90_315.1564m/z	38760.6	28625.1	47434.7	48536.2	87098.4	C11864	C19H24O5	M+H-H2O	Gibberellin A4;	7.89547	315.156
3.60_331.1510m/z	138213	358574	862375	1.16985e+06	191117	C11867	C19H22O5	M+H	Gibberellin A7;	3.59927	331.151
3.62_348.1789m/z	41120.7	84940.1	31594.7	55808.9	30690.9	C11867	C19H22O5	M+NH4	Gibberellin A7;	3.62	348.179
4.37_353.1341m/z	25698.8	25766.6	10649.3	17369.8	41283.8	C11867	C19H22O5	M+Na	Gibberellin A7;	4.37435	353.134
6.23_331.1508m/z	22870.5	18233.1	13579.9	12131.5	61797.7	C11867	C19H22O5	M+H	Gibberellin A7;	6.231	331.151
