# Supplementary material for: Metabolic Responses of Pyropia haitanensis to Dehydration-Rehydration Cycles Revealed by Metabolomics
Source: Mar Drugs. 2025 May 8;23(5):203. doi: 10.3390/md23050203 (PMC12113544; doi:10.3390/md23050203)
Supplement: Supplementary file 1 [file marinedrugs-23-00203-s001.zip › Supplementary Table S6.xlsx]

## Sheet: Sheet1
Supplementary Table S6: Mass spectrometry detection method parameters for plant hormones in P. haitanensis
Component	Name	Standard product information		Mass spectrometry parameters					Linear Range (ng/mL)	r (ng/mL)	RT	Equation	LOD (ng/mL)	LOQ (ng/mL)	Intra-day precision (RSD% N=3) 100ng/mL	Inter-day precision (RSD% N=3) 100ng/mL	Recovery (%)
		Band	Item number	Q1 (Da)	Q3 (Da)	Molecular Weight	Ion mode	Ionization model
cZ	cis-Zeatin	Olchemim	OIC-0010321	220.3	136.1	219.112	Positive	[M+H]+	0.05-500	0.99024	3.24	y = 0.08108 x + 0.00203	0.05	0.5	4.62681	5.0934	113.997
tZ	trans-Zeatin	Olchemim	OIC-0010301	220.2	136.1	219.112	Positive	[M+H]+	0.1-500	0.99266	3.16	y = 0.07296 x + 5.43910e-5	0.1	0.5	2.59746	4.26293	101.459
DZ	Dihydrozeatin	Olchemim	10601	222	136.1	221.128	Positive	[M+H]+	0.05-500	0.99714	4.13	y = 0.10158 x + 5.01294e-4	0.05	0.5	4.3832	3.71813	94.9302
IP	N6-isopentenyladenine	Olchemim	OIC-0010161	204.3	136	203.117	Positive	[M+H]+	0.01-500	0.99261	4.45	y = 0.09544 x + 3.36671e-4	0.01	0.1	1.1803	2.10003	83.1934
IPR	N6-isopentenyladenosine	TRC	CDDM-I821840-25mg	336.2	204.2	335.159	Positive	[M+H]+	0.01-500	0.99468	3.1	y = 0.07659 x + 0.00108	0.01	0.1	4.20478	33.8499	89.6977
GA15	Gibberellin A15	Olchemim	122442	329.1	131	330.183	Negative	[M-H]-	0.1-500	0.99653	6.86	y = 0.16642 x + 0.06391	0.5	2	6.31211	6.91412	87.9826
